# Supplementary material for: Transcriptome and Metabolome Analysis of Color Changes during Fruit Development of Pepper (Capsicum baccatum)
Source: Int J Mol Sci. 2022 Oct 19;23(20):12524. doi: 10.3390/ijms232012524 (PMC9604368; doi:10.3390/ijms232012524)
Supplement: Supplementary file 1 [file ijms-23-12524-s001.zip › Supplementary Table S1.xlsx]

## Sheet: Sheet1
Supplementary Table S1. All flavonoid metabolites.
Index	Q1 (Da)	Q3 (Da)	Molecular weight (Da)	Formula	Ionization model	Compounds	物质	Class I	物质一级分类	Class II	物质二级分类	CAS	Level	mCbW_1	mCbW_2	mCbW_3	mCbY_1	mCbY_2	mCbY_3	mCbO_1	mCbO_2	mCbO_3	mCbR_1	mCbR_2	mCbR_3	QC01	QC02	QC03	cpd_ID	kegg_map
pmp000587	535.108	287.05	534.101	C24H22O14	[M+H]+	Luteolin-7-O-(6''-malonyl)glucoside	木犀草素-7-O-(6''-丙二酰)葡萄糖苷	Flavonoids	黄酮	Flavones	黄酮	-	2	9.81461e+06	1.38072e+07	8.95445e+06	324731	444675	290082	3.00232e+06	959904	793400	681811	578129	414278	3.76581e+06	3.7474e+06	3.71761e+06	C10103	-
pme1201	273.077	167	274.084	C15H14O5	[M-H]-	Phloretin	根皮素	Flavonoids	黄酮	Chalcones	查耳酮	60-82-2	3	102159	73612.9	72926.8	64441.1	93890.4	39487.9	165275	210545	154420	104602	119156	87723.1	97924.4	99138.1	98150.1	C00774	ko00941,ko01110
Lmtn002796	449.108	287.057	450.116	C21H22O11	[M-H]-	Aromadendrin-7-O-glucoside	香橙素-7-O-葡萄糖苷	Flavonoids	黄酮	Flavanonols	二氢黄酮醇	28189-90-4	2	652101	1.01174e+06	826551	1.33677e+06	1.69716e+06	955897	1.91776e+06	998838	1.09111e+06	354903	219985	302650	983226	997491	989413	-	-
mws4183	433.078	300.033	434.085	C20H18O11	[M-H]-	Quercetin-3-O-arabinoside	槲皮素-3-O-阿拉伯糖苷(番石榴苷)	Flavonoids	黄酮	Flavonols	黄酮醇	22255-13-6	3	98505.1	111550	86059.1	49928.6	35378.2	18435.8	72535.4	28157.7	56575.7	46051.7	27634.8	36370.8	38961.1	38319.3	38563.7	-	-
MWSHY0132	449.108	303.05	448.101	C21H20O11	[M+H]+	Quercetin-3-O-rhamnoside(Quercitrin)	槲皮素-3-O-鼠李糖苷(槲皮苷)	Flavonoids	黄酮	Flavonols	黄酮醇	522-12-3	1	1.01259e+07	1.51617e+07	1.01168e+07	4.60069e+06	6.86137e+06	5.17268e+06	8.4218e+06	6.14383e+06	6.70653e+06	4.00172e+06	3.98025e+06	3.66282e+06	7.33929e+06	7.44293e+06	7.3315e+06	C01750	ko00944
Lmsp003252	641.171	317.066	640.164	C28H32O17	[M+H]+	Isorhamnetin-3-O-sophoroside	异鼠李素-3-O-槐糖苷	Flavonoids	黄酮	Flavonols	黄酮醇	-	3	4645.44	9676	3093.23	18114.6	18802.7	15634	27710.4	23618.4	22982	36047.5	45914.8	36047.5	20592.5	20730.6	20382.7	-	-
mws0355	441.083	169.02	442.09	C22H18O10	[M-H]-	Catechin gallate*	儿茶素没食子酸酯*	Flavonoids	黄酮	Flavanols	黄烷醇类	130405-40-2	2	311824	2.46266e+06	311886	284565	297785	177810	561832	209032	109580	80304.6	414072	132021	424251	430365	431993	-	-
mws0064	287.056	135	288.063	C15H12O6	[M-H]-	Eriodictyol (5,7,3',4'-Tetrahydroxyflavanone)	圣草酚	Flavonoids	黄酮	Flavanones	二氢黄酮	552-58-9	3	226630	227126	166393	84213.1	76068.5	59092	311836	389822	457318	108767	194308	125052	190088	189028	192646	C05631	ko00941,ko01100,ko01110
mws1361	449.109	303.05	450.116	C21H22O11	[M-H]-	Taxifolin-3-O-rhamnoside (Astilbin)	花旗松素-3-O-鼠李糖苷(落新妇苷)	Flavonoids	黄酮	Flavanonols	二氢黄酮醇	29838-67-3	3	2.13758e+06	2.58537e+06	2.01875e+06	1.04811e+06	1.44237e+06	1.1238e+06	1.79749e+06	1.39104e+06	1.25288e+06	917554	902414	874534	1.55858e+06	1.55274e+06	1.52889e+06	C17449	-
MWSHY0013	255.065	181.064	254.058	C15H10O4	[M+H]+	3,4'-Dihydroxyflavone	3,4'-二羟基黄酮	Flavonoids	黄酮	Flavones	黄酮	14919-49-4	3	3938.82	4812.37	3908.5	2552.89	3727.13	2041.99	2906.99	9	2059.65	5023.33	4754.98	3087.09	3267.94	3275.34	3212.28	-	-
MWSHY0135	625.176	317.075	624.169	C28H32O16	[M+H]+	Isorhamnetin-3-O-rutinoside (Narcissin)*	异鼠李素-3-O-芸香糖苷 (水仙苷)*	Flavonoids	黄酮	Flavonols	黄酮醇	604-80-8	1	1.01452e+06	1.55306e+06	1.09264e+06	2.70999e+06	4.68451e+06	2.59199e+06	3.76523e+06	3.73962e+06	2.26373e+06	2.831e+06	2.84955e+06	2.33008e+06	2.45293e+06	2.41219e+06	2.40036e+06	-	-
MWSHY0118	343.118	282.094	342.11	C19H18O6	[M+H]+	5,6,7,4'-Tetramethoxyflavone	5,6,7,4'-四甲氧基黄酮	Flavonoids	黄酮	Flavones	黄酮	1168-42-9	3	9	9	9	1030.48	833.915	9	1.07178e+06	902.016	576.367	9	9	9	92142.4	92399.2	94410.9	C14472	-
pme1598	463.125	301	464.132	C22H24O11	[M-H]-	Hesperetin-5-O-glucoside	橙皮素-5-O-葡萄糖苷	Flavonoids	黄酮	Flavanones	二氢黄酮	69651-80-5	2	869549	1.47972e+06	930654	250981	245254	236803	1.92776e+06	296289	283095	127719	161545	153260	557471	552510	567425	-	-
Lmdn007639	255.066	119.05	256.074	C15H12O4	[M-H]-	3,9-Dihydroxypterocarpan	3,9-二羟基紫檀素	Flavonoids	黄酮	Isoflavones	异黄酮	61135-91-9	3	9	9	9	692.019	718.195	9	2528.95	3463.82	2775	2288.13	2571.16	1611.11	1354.38	1356.11	1323.31	C04271	ko00943,ko01110
mws0091	463.088	300.028	464.096	C21H20O12	[M-H]-	Quercetin-3-O-glucoside (Isoquercitrin)*	槲皮素-3-O-葡萄糖苷(异槲皮苷)*	Flavonoids	黄酮	Flavonols	黄酮醇	482-35-9	1	1.24558e+06	1.83217e+06	1.17776e+06	135286	169697	165509	2.92475e+06	238079	229949	88011.1	123544	83913.6	664792	647507	662187	C05623	ko00944,ko01100,ko01110
Lmjp002461	611.161	303.049	610.153	C27H30O16	[M+H]+	Quercetin-3-O-neohesperidoside*	槲皮素-3-O-新橘皮糖苷*	Flavonoids	黄酮	Flavonols	黄酮醇	117611-67-3	1	7.83321e+06	1.50974e+07	8.62747e+06	1.38725e+07	2.06232e+07	1.05082e+07	2.59255e+07	1.07058e+07	9.32304e+06	7.6156e+06	5.75328e+06	4.89187e+06	1.00781e+07	1.0346e+07	1.03393e+07	-	-
mws1329	463.088	301.036	464.096	C21H20O12	[M-H]-	Quercetin-7-O-glucoside*	槲皮素-7-O-葡萄糖苷*	Flavonoids	黄酮	Flavonols	黄酮醇	491-50-9	1	1.04489e+06	1.70486e+06	1.03907e+06	278290	276943	236082	2.41852e+06	306798	298659	119733	177384	123013	594816	600801	612674	C12639	-
pmb0578	655.166	207	654.159	C32H30O15	[M+H]+	Luteolin-7-O-(6''-sinapoyl)glucoside	木犀草素-7-O-(6''-芥子酰)葡萄糖苷	Flavonoids	黄酮	Flavones	黄酮	-	2	105637	60458.8	289625	117287	69806.3	88775	1.29341e+06	743110	877768	88710	209943	139318	314327	315085	323325	-	-
Lmzn001664	623.13	447.095	624.133	C27H28O17	[M-H]-	Kaempferol-3-O-glucuronide-7-O-glucoside	山柰酚-3-O-葡萄糖醛酸苷-7-O-葡萄糖苷	Flavonoids	黄酮	Flavonols	黄酮醇	-	3	19020.8	20326.7	17130.2	14526.9	17960.1	13731.9	27119.1	16643.3	10434	7332.79	4784.79	2986.81	14663.7	15113.7	15054.8	-	-
Lmlp005572	433.113	271.065	432.106	C21H20O10	[M+H]+	Galangin-7-O-glucoside	高良姜素-7-O-葡萄糖苷	Flavonoids	黄酮	Flavones	黄酮	-	3	119437	110518	269942	75741.9	9	135946	658534	336436	376534	60670.9	103806	61617.9	195704	190811	189833	-	-
pmp000117	433.149	403.109	432.142	C22H24O9	[M+H]+	3,5,6,7,8,3',4'-Heptamethoxyflavone	3,5,6,7,8,3',4'-七甲氧基黄酮	Flavonoids	黄酮	Flavonols	黄酮醇	1178-24-1	3	798.133	612.932	3230.42	546.678	949	9	966486	2072.77	1370.81	654.062	9	581.823	80519.8	83264.3	82142.6	-	-
Zmhn001036	433.114	271.062	434.121	C21H22O10	[M-H]-	Choerospondin	南酸枣苷	Flavonoids	黄酮	Flavanones	二氢黄酮	81202-36-0	3	494318	677492	780585	4.80621e+06	4.27594e+06	3.83972e+06	5.30226e+06	3.36775e+06	2.61604e+06	609034	686751	633753	2.37505e+06	2.41447e+06	2.46014e+06	-	-
Lmyp004318	595.145	287.056	594.137	C30H26O13	[M+H]+	Kaempferol-3-O-(6''-p-Coumaroyl)galactoside*	山柰酚-3-O-(6''-对香豆酰)半乳糖苷*	Flavonoids	黄酮	Flavonols	黄酮醇	-	3	46258.7	59526.3	35433.8	9	9	9	213445	51593.2	79484.4	9	9	9	33275.5	32091.2	32490.3	-	-
HJN055	435.13	273.077	436.136	C21H24O10	[M-H]-	Dihydrocharcone-4'-O-glucoside	二氢查耳酮-4'-O-葡萄糖苷	Flavonoids	黄酮	Chalcones	查耳酮	-	1	114759	249511	128200	110584	106803	69980.7	223119	139263	110077	48937.8	46349.7	50361.8	101865	101910	105373	-	-
mws0913	447.093	285.041	448.101	C21H20O11	[M-H]-	Kaempferol-3-O-galactoside (Trifolin)	山柰酚-3-O-半乳糖苷(三叶豆苷)	Flavonoids	黄酮	Flavonols	黄酮醇	23627-87-4	2	2.58335e+06	5.32876e+06	2.20224e+06	81596.7	203630	107185	1.07062e+06	277219	358139	281470	239774	185465	1.25301e+06	1.2195e+06	1.20429e+06	C12626	ko00944
Lmqn004838	315.015	299.992	316.022	C15H8O8	[M-H]-	3-O-Methylellagic acid	3-O-甲基鞣花酸	Tannins	鞣质	Tannin	鞣质	-	3	8889.79	5844.57	2500.77	1851.16	5512.65	3768.62	2865.12	1911.63	2585.37	3893.06	4818.02	5921.94	3289.11	3327.84	3423.02	-	-
Lmpn006208	461.11	315.052	462.116	C22H22O11	[M-H]-	8-Methoxykaempferol-7-O-rhamnoside	8-甲氧基山柰酚-7-O-鼠李糖苷	Flavonoids	黄酮	Flavonols	黄酮醇	-	3	122466	142193	104108	50635.2	81902.4	53827.1	42893.5	56492.4	34186.2	29628.7	25670.8	29148.2	54474.9	56637.6	54658.5	-	-
HJN087	433.12	271.065	434.121	C21H22O10	[M-H]-	Naringenin-4'-O-glucoside	柚皮素-4'-O-葡萄糖苷	Flavonoids	黄酮	Flavanones	二氢黄酮	-	1	4.80873e+06	8.24828e+06	4.57219e+06	2.65142e+06	2.29344e+06	2.54042e+06	5.13919e+06	3.98839e+06	3.0043e+06	1.58565e+06	1.66416e+06	1.47351e+06	3.12383e+06	3.24295e+06	3.24666e+06	-	-
pma0791	521	273	520.122	C24H24O13	[M+H]+	Naringenin-7-O-(6''-malonyl)glucoside	柚皮素-7-O-(6''-丙二酰)葡萄糖苷	Flavonoids	黄酮	Flavanones	二氢黄酮	-	3	968124	1.26916e+06	998823	2.09921e+06	1.65914e+06	1.77658e+06	4.68283e+06	1.34248e+06	1.60454e+06	191364	221842	165794	1.37805e+06	1.39444e+06	1.33471e+06	-	-
Jmgn004021	449.109	269.05	450.116	C21H22O11	[M-H]-	6-C-Glucosyl-2-Hydroxynaringenin	6-碳葡萄糖基-2-羟基柚皮素	Flavonoids	黄酮	Flavanones	二氢黄酮	-	2	392637	599631	387471	1.86651e+06	2.1438e+06	1.17099e+06	2.64205e+06	1.18065e+06	1.27722e+06	239255	202511	192177	955471	992112	999258	-	-
Lmmp003903	491.118	287.05	490.111	C23H22O12	[M+H]+	Kaempferol-3-O-(2''-O-acetyl)glucoside	山柰酚-3-O-(2''-O-乙酰)葡萄糖苷	Flavonoids	黄酮	Flavonols	黄酮醇	-	3	722125	216233	435369	5556.4	8179.68	19008.5	32460.9	11017.9	6552.85	9	9	9	109489	111529	106346	-	-
pme3475	273.076	153	272.068	C15H12O5	[M+H]+	Butin; 7,3',4'-Trihydroxyflavanone	紫铆素	Flavonoids	黄酮	Flavanones	二氢黄酮	492-14-8	3	541450	938820	363366	2.54748e+06	2.79603e+06	952763	9.15892e+06	1.17249e+07	1.0671e+07	4.41434e+06	5.32539e+06	4.1811e+06	5.08517e+06	4.86847e+06	5.06577e+06	C09614	ko00941
Lmbp002336	611.161	303.048	610.153	C27H30O16	[M+H]+	Quercetin-3-O-(2''-O-rhamnosyl)galactoside	槲皮素-3-O-(2''-O-鼠李糖基)半乳糖苷	Flavonoids	黄酮	Flavonols	黄酮醇	-	1	2.45337e+06	3.16438e+06	2.83159e+06	5.88241e+06	7.13166e+06	6.09601e+06	1.00427e+07	8.27847e+06	1.01134e+07	1.55845e+07	1.52853e+07	1.20005e+07	7.7937e+06	7.81657e+06	7.48627e+06	-	-
MWSHY0032	269.081	213.091	268.074	C16H12O4	[M+H]+	Formononetin (7-Hydroxy-4'-methoxyisoflavone)	芒柄花素	Flavonoids	黄酮	Isoflavones	异黄酮	485-72-3	3	203918	221267	172159	90841.3	109341	123535	167997	171995	111583	113330	103018	102899	119018	113411	115107	C00858	ko00943,ko01100,ko01110
Lmmp003266	683.15	303.05	682.138	C29H30O19	[M+H]+	Quercetin-3-O-(2''-O-malonyl)glucoside-7-O-arabinoside	槲皮素-3-O-(2''-O-丙二酰)葡萄糖苷-7-O-阿拉伯糖苷	Flavonoids	黄酮	Flavonols	黄酮醇	-	1	1.59256e+06	1.53499e+06	828208	584134	743315	502456	929882	1.06441e+06	1.20726e+06	429409	475161	474154	670510	680053	703830	-	-
Lmzp002365	465.139	303.09	464.131	C22H24O11	[M+H]+	Hesperetin-7-O-glucoside	橙皮素-7-O-葡萄糖苷	Flavonoids	黄酮	Flavanones	二氢黄酮	31712-49-9	2	212661	252942	167741	190022	9	232420	723548	509433	604722	686989	708268	762474	480302	475329	457017	C16422	ko00941
mws0043	403.139	373.096	402.132	C21H22O8	[M+H]+	Nobiletin (5,6,7,8,3',4'-Hexamethoxyflavone)	川陈皮素 (5,6,7,8,3',4'-六甲氧基黄酮)	Flavonoids	黄酮	Flavones	黄酮	478-01-3	3	9612.76	6884.24	7874.22	6043.36	5869.24	3027.09	1.20854e+07	8088.58	7362.58	6302.04	4124.45	4484.12	1.09254e+06	1.13524e+06	1.14957e+06	C10112	-
mws1179	433.114	271	434.121	C21H22O10	[M-H]-	Naringenin-7-O-glucoside (Prunin)	柚皮素-7-O-葡萄糖苷 (樱桃苷)	Flavonoids	黄酮	Flavanones	二氢黄酮	529-55-5	1	475968	1.19334e+06	477906	1.5406e+06	1.36122e+06	1.38546e+06	5.69041e+06	1.56949e+06	1.61084e+06	532304	647561	508794	1.37126e+06	1.38374e+06	1.44095e+06	C09099	ko00941
mws0061	463.088	300	464.096	C21H20O12	[M-H]-	Quercetin-3-O-galactoside (Hyperin)*	槲皮素-3-O-半乳糖苷 (金丝桃苷)*	Flavonoids	黄酮	Flavonols	黄酮醇	482-36-0	1	1.93168e+06	2.73998e+06	1.77126e+06	219390	257680	213785	4.23734e+06	346757	350921	122831	183912	119945	1.0006e+06	947495	962839	C10073	-
mws0914	271.061	151.003	272.068	C15H12O5	[M-H]-	3,5,7-Trihydroxyflavanone (Pinobanksin)	3,5,7-三羟基黄烷酮 (短叶松素)	Flavonoids	黄酮	Flavanonols	二氢黄酮醇	548-82-3	1	662660	862034	495891	3.34127e+06	3.83012e+06	1.00985e+06	2.17964e+07	3.01043e+07	2.43203e+07	8.32433e+06	9.20372e+06	7.95085e+06	7.27885e+06	7.67944e+06	7.63609e+06	C09826	ko00941
Lmlp005236	451.123	289.083	450.116	C21H22O11	[M+H]+	Dihydrokaempferol-3-O-glucoside	二氢山柰酚-3-O-葡萄糖苷	Flavonoids	黄酮	Flavanonols	二氢黄酮醇	1049-08-8	3	1.02813e+06	2.01258e+06	1.03277e+06	2.08064e+06	1.97276e+06	1.36931e+06	4.26773e+06	2.03353e+06	1.64837e+06	401265	483246	390104	1.56313e+06	1.60084e+06	1.65873e+06	-	-
Lmmn004625	449.109	287.056	450.116	C21H22O11	[M-H]-	Dihydrokaempferol-7-O-glucoside	二氢山柰酚-7-O-葡萄糖苷	Flavonoids	黄酮	Flavanonols	二氢黄酮醇	-	3	143702	261041	119086	199411	149271	128857	382616	212616	189948	29402.2	86331.4	34794.9	152946	160823	152442	-	-
Hmcp002539	463.122	317.06	462.116	C22H22O11	[M+H]+	Isorhamnetin-3-O-rhamnoside	异鼠李素-3-O-鼠李糖苷	Flavonoids	黄酮	Flavonols	黄酮醇	-	3	791521	1.01553e+06	780170	496264	753368	521652	507628	660285	366037	276734	307104	276769	500879	514208	483928	-	-
Xmgp006913	341.139	137.06	340.13	C20H20O5	[M+H]+	2,4,2',4'-tetrahydroxy-3'-prenylchalcone	2,4,2',4'-四羟基-3'-异戊烯基查耳酮	Flavonoids	黄酮	Chalcones	查耳酮	-	3	673540	1.00039e+06	716204	3.27681e+06	2.70526e+06	1.73912e+06	1.96721e+06	2.15321e+06	1.68304e+06	282484	314464	633753	1.40591e+06	1.44783e+06	1.49441e+06	-	-
Lmsp002982	773.213	303.051	772.206	C33H40O21	[M+H]+	Quercetin-3-O-sophoroside-7-O-rhamnoside	槲皮素-3-O-槐糖苷-7-O-鼠李糖苷	Flavonoids	黄酮	Flavonols	黄酮醇	-	2	6990.18	12091	7758.26	66281.1	91382	46160.3	94807.5	53014.7	61683.7	48185.6	56113.1	39222.8	44703.7	42662.6	42194.9	-	-
mws0089	447.093	285.041	448.101	C21H20O11	[M-H]-	Kaempferol-7-O-glucoside	山柰酚-7-O-葡萄糖苷	Flavonoids	黄酮	Flavonols	黄酮醇	16290-07-6	2	155130	160730	129892	31052.7	39756	25665.3	113765	48906.1	47234.4	28985.4	27627.8	32462.3	84625	85730.8	80694.3	-	-
Hmqp003184	667.15	287.062	666.143	C29H30O18	[M+H]+	Luteolin-7-O-(6''-malonyl)glucoside-5-O-arabinoside	木犀草素-7-O-(6''-丙二酰)葡萄糖苷-5-O-阿拉伯糖苷	Flavonoids	黄酮	Flavones	黄酮	-	1	1.12031e+06	1.31214e+06	1.0379e+06	514209	528080	415655	782090	632012	635076	508063	483060	451012	646077	662078	620074	-	-
mws0856	463.088	301	464.096	C21H20O12	[M-H]-	Quercetin-4'-O-glucoside (Spiraeoside)*	槲皮素-4'-O-葡萄糖苷 (绣线菊苷)*	Flavonoids	黄酮	Flavonols	黄酮醇	20229-56-5	1	1.12287e+06	1.61379e+06	916624	194227	233574	193755	2.47327e+06	265864	260465	140500	143890	119664	547710	578004	582703	-	-
pmp000004	331.081	316.06	330.074	C17H14O7	[M+H]+	4',5,7-Trihydroxy-3',6-dimethoxyflavone (Jaceosidin)	4',5,7-三羟基-3',6-二甲氧基黄酮 (棕矢车菊素)	Flavonoids	黄酮	Flavones	黄酮	18085-97-7	2	169397	137534	105538	59454.6	41133.5	118136	91436.8	66744.9	88931.7	17186.8	28947.3	41459.6	85664.1	81007.6	86100.5	-	-
MWSHY0174	291.086	139.04	290.079	C15H14O6	[M+H]+	Epicatechin	表儿茶素	Flavonoids	黄酮	Flavanols	黄烷醇类	490-46-0	3	83167.4	343325	97027.9	64671.2	72589.1	46510.4	124019	79727.9	14843	11867	80573.3	20329.1	73683.9	78060.9	73683.9	C09727	ko00941,ko01100,ko01110
Xmbp007290	595.144	287.056	594.137	C30H26O13	[M+H]+	Castanoside A [Kaempferol-3-O-(6''-p-coumaroyl)mannoside]	栗苷 A [山柰酚-3-O-(6''-对香豆酰)甘露糖苷]	Flavonoids	黄酮	Flavonols	黄酮醇	-	3	184840	225471	166984	9	9	9	9	9	9	9	9	9	80570.5	77307.6	75379.1	-	-
Lmtp002474	565.155	427.101	564.148	C26H28O14	[M+H]+	Apigenin-6-C-(2''-glucosyl)arabinoside	芹菜素-6-C-(2''-葡萄糖基)阿拉伯糖苷	Flavonoids	黄酮	Flavones	黄酮	-	2	505141	687382	775282	255793	265462	264583	488728	449173	347890	345451	322597	290953	393796	420166	420166	-	-
Zmcp002666	627.144	303.05	626.148	C27H30O17	[M+H]+	Quercetin-3,7-Di-O-glucoside	槲皮素-3,7-二-O-葡萄糖苷	Flavonoids	黄酮	Flavonols	黄酮醇	-	2	33593.5	76223.6	41560.8	115241	144439	87071.6	402582	110770	113836	55328.7	54596.4	45909.3	89312.9	89194	95206.7	-	-
MWSHY0190	609.181	301.079	608.174	C28H32O15	[M+H]+	Diosmetin-7-O-rutinoside (Diosmin)	香叶木苷	Flavonoids	黄酮	Flavones	黄酮	520-27-4	3	9	9	9	9	9	9	30359.3	16870.7	44179.9	48470.5	83536.9	60864.9	24187	25986.7	25654.3	C10039	-
mws0036	609.183	301.086	610.19	C28H34O15	[M-H]-	Hesperetin-7-O-rutinoside (Hesperidin)	橙皮素-7-O-芸香糖苷 (橙皮苷)	Flavonoids	黄酮	Flavanones	二氢黄酮	520-26-3	2	9	9	9	9	13451.3	9	1.65076e+06	9	9	4030.8	9	3470.85	156941	146819	157362	C09755	-
Lmnp002413	595.166	449.11	594.159	C27H30O15	[M+H]+	Luteolin-6-C-glucoside-7-O-rhamnoside	木犀草素-6-C-葡萄糖苷-7-O-鼠李糖苷	Flavonoids	黄酮	Flavones	黄酮	-	3	142536	203698	85118.4	97422.8	176448	199610	157665	92006.6	79714.4	33104.9	39531.1	51779.1	108323	101653	100829	-	-
mws1608	447.093	357.1	448.101	C21H20O11	[M-H]-	Luteolin-6-C-glucoside (Isoorientin)	木犀草素-6-C-葡萄糖苷 (异荭草素)	Flavonoids	黄酮	Flavones	黄酮	4261-42-1	1	2.47069e+07	2.55334e+07	2.69048e+07	1.22319e+07	1.60423e+07	1.66144e+07	2.2273e+07	1.80434e+07	1.49204e+07	1.08728e+07	1.11133e+07	1.11425e+07	1.59348e+07	1.72733e+07	1.65768e+07	C01821	-
pmp001204	299.091	284.1	298.084	C17H14O5	[M+H]+	Apigenin-7,4'-dimethyl ether	芹菜素-7,4'-二甲醚	Flavonoids	黄酮	Flavones	黄酮	5128-44-9	3	996.055	22666.8	781.178	1313.5	1862.63	2469	9	9	9	3267.7	553.199	1342.21	2994.44	2995.4	3211.39	C10019	-
MWSHY0063	433.113	271.06	432.106	C21H20O10	[M+H]+	Sophoricoside	槐角苷	Flavonoids	黄酮	Isoflavones	异黄酮	152-95-4	2	104917	70635.9	9	9	9	92170.9	518688	255914	474815	62755.9	67658.4	71580.4	130410	140215	140215	-	-
HJAP112	491.11	303.057	490.111	C23H22O12	[M+H]+	Quercetin-3-O-(2''-O-acetyl)rhamnoside	槲皮素-3-O-(2''-O-乙酰)鼠李糖苷	Flavonoids	黄酮	Flavonols	黄酮醇	-	3	32206.2	44829.2	25133.6	2285.46	3060.53	1693.52	2691.17	9	1338.95	9	9	9	11456.7	10987.2	10545.6	-	-
Hmdn001667	463.052	300.99	464.06	C20H16O13	[M-H]-	Ellagic acid-4-O-glucoside	鞣花酸-4-O-葡萄糖苷	Tannins	鞣质	Tannin	鞣质	-	3	9	9	9	35521	27007.9	15897	116483	102448	130341	92799.7	120166	117943	66228.6	69278.7	63694.8	-	-
HJN090	433.115	271.06	434.121	C21H22O10	[M-H]-	Butin-7-O-glucoside	紫铆素-7-O-葡萄糖苷	Flavonoids	黄酮	Flavanones	二氢黄酮	-	2	4.79529e+06	8.39521e+06	4.82908e+06	2.84977e+06	2.36076e+06	3.00473e+06	5.63593e+06	4.01684e+06	3.4427e+06	1.52547e+06	1.75041e+06	1.5148e+06	3.29817e+06	3.52063e+06	3.57588e+06	-	-
pme2960	273.076	153	272.068	C15H12O5	[M+H]+	Naringenin chalcone; 2',4,4',6'-Tetrahydroxychalcone	柚皮素查耳酮	Flavonoids	黄酮	Chalcones	查耳酮	73692-50-9	1	498210	872133	330418	2.19286e+06	2.71336e+06	894346	9.15057e+06	1.12143e+07	9.93068e+06	4.09575e+06	5.15532e+06	4.04315e+06	4.50839e+06	4.59125e+06	4.88851e+06	C06561	ko00941,ko01100,ko01110
pmp001311	627.156	303.1	626.148	C27H30O17	[M+H]+	6-Hydroxykaempferol-7,6-O-Diglucoside	6-羟基山柰酚-7,6-O-二葡萄糖苷	Flavonoids	黄酮	Flavonols	黄酮醇	-	2	58758.2	106024	59751.5	151469	192017	126701	522289	179872	175201	73603.5	80941.3	41431.8	128377	119168	128687	-	-
pmb3041	521.094	329.2	522.101	C23H22O14	[M-H]-	Tricin-7-O-saccharic acid	苜蓿素-7-O-葡萄糖二酸苷	Flavonoids	黄酮	Flavones	黄酮	-	3	371183	493913	275957	1.14702e+06	841893	450708	516362	567064	428789	322155	268660	295600	529381	490545	532639	-	-
mws1313	373.128	312.101	372.121	C20H20O7	[M+H]+	Sinensetin (5,6,7,3',4'-pentamethoxyflavone)	甜橙素 (5,6,7,3',4'-五甲氧基黄酮)	Flavonoids	黄酮	Flavones	黄酮	2306-27-6	3	1495.24	1891.54	9	9	9	9	2.47103e+06	919.032	9	9	9	9	140346	139863	151455	C10186	-
pmp001106	595.166	577.156	594.159	C27H30O15	[M+H]+	Vitexin-2''-O-glucoside	牡荆素-2''-O-葡萄糖苷	Flavonoids	黄酮	Flavones	黄酮	61360-94-9	2	833179	919292	1.13009e+06	303816	337616	335828	584835	518973	436092	406496	407535	443119	602796	567311	551227	C04024	ko00944
mws0034	457.078	169.014	458.085	C22H18O11	[M-H]-	Epigallocatechin-3-gallate*	表没食子儿茶素没食子酸酯*	Flavonoids	黄酮	Flavanols	黄烷醇类	989-51-5	3	317991	2926525	190403	195974	296173	101758	429113	142948	85971.2	65833.9	241738	117974	381044	415158	410924	C09731	-
MWSHY0098	307.081	139.039	306.074	C15H14O7	[M+H]+	Epigallocatechin	表没食子儿茶素	Flavonoids	黄酮	Flavanols	黄烷醇类	970-74-1	3	24043.4	225207	10700.9	30766.7	44886.1	19374.4	82276.1	34105.9	15318.1	16493.9	44805.4	25757.8	50943.4	50969.4	55180.4	C12136	ko00941,ko01110
Hmqp003435	651.15	271.061	650.142	C29H30O17	[M+H]+	Apigenin-7-O-(2''-O-apiosyl)(6''-Malonyl)glucoside	芹菜素-7-O-(2''-O-芹糖基)(6''-丙二酰)葡萄糖苷	Flavonoids	黄酮	Flavones	黄酮	-	1	2.41385e+07	3.21385e+07	1.94456e+07	2.87678e+06	4.22159e+06	3.7202e+06	5.94665e+06	4.91308e+06	4.56031e+06	1.59664e+06	1.92003e+06	2.05892e+06	9.12126e+06	9.87041e+06	9.93559e+06	C05622	ko00944
pme1605	593.151	285	594.159	C27H30O15	[M-H]-	Kaempferol-3-O-robinobioside(Biorobin)	山柰酚-3-O-洋槐糖苷	Flavonoids	黄酮	Flavonols	黄酮醇	17297-56-2	3	229917	683588	210449	138319	216200	234777	488688	143891	131465	20085.1	36234	23865.3	203063	202173	186587	-	-
mws0919	431.098	285	432.106	C21H20O10	[M-H]-	Kaempferol-3-O-rhamnoside (Afzelin)(Kaempferin)	山柰酚-3-O-鼠李糖苷 (阿福豆苷)(番泻叶山柰苷)	Flavonoids	黄酮	Flavonols	黄酮醇	482-39-3	1	913855	2.03152e+06	577802	86785.9	139892	137649	147597	69413.3	62341.8	7317.86	7093.77	9169.07	265916	291386	284618	C16911	ko00944
mws0072	433.113	271.01	432.106	C21H20O10	[M+H]+	Apigenin-5-O-glucoside	芹菜素-5-O-葡萄糖苷	Flavonoids	黄酮	Flavones	黄酮	28757-27-9	3	411008	437723	500921	243666	327820	229684	537922	316336	322643	173684	183748	180152	271574	295598	273532	-	-
Lmmp002334	773.21	303.05	772.206	C33H40O21	[M+H]+	Quercetin-3-O-rutinoside-7-O-glucoside	槲皮素-3-O-芸香糖苷-7-O-葡萄糖苷	Flavonoids	黄酮	Flavonols	黄酮醇	-	3	9	9	9	42551.5	15792.7	14159.2	55436.8	36533.2	45212.8	215662	218822	173401	53626.3	54878.3	50008.9	-	-
pma0249	479.118	317.1	478.111	C22H22O12	[M+H]+	3'-O-Methyltricetin-5-O-glucoside	3'-O-甲基五羟黄酮-5-O-葡萄糖苷	Flavonoids	黄酮	Flavones	黄酮	-	3	9	9	9	245364	213796	118118	542076	510945	354369	560069	585952	655088	345021	316939	318668	-	-
pmb2987	487.125	163	488.132	C24H24O11	[M-H]-	Acacetin-7-O-(6''-O-acetyl)glucoside	金合欢素-7-O-(6''-O-乙酰)葡萄糖苷	Flavonoids	黄酮	Flavones	黄酮	-	3	215508	289825	225786	174729	230373	190260	279043	328387	329701	202904	201834	191329	253352	252914	232445	-	-
pmb0618	627.192	465.1	626.185	C28H34O16	[M+H]+	Hesperetin-8-C-glucoside-3'-O-glucoside	橙皮素-8-C-葡萄糖苷-3'-O-葡萄糖苷	Flavonoids	黄酮	Flavonols	黄酮醇	-	3	20715.7	40091.8	27506.5	68365.4	88625.3	58970.7	224371	80722.5	76317.8	41294.8	35902.9	27162	62168.6	56624.8	58085.4	-	-
MWS20147	449.108	287.061	448.101	C21H20O11	[M+H]+	Luteolin-3'-O-glucoside*	木犀草素-3'-O-葡萄糖苷*	Flavonoids	黄酮	Flavones	黄酮	-	3	587118	811871	689842	144568	187769	83628.3	520139	376224	257443	178091	210465	59445.1	339450	308022	321253	-	-
Lmtn002997	493.099	331.046	494.106	C22H22O13	[M-H]-	Mearnsetin-3-O-glucoside	3,5,7,3',5'-五羟基-4'-甲氧基黄酮-3-O-葡萄糖苷	Flavonoids	黄酮	Flavones	黄酮	-	2	45622.5	46396.9	59057	28263.3	40963.5	40468.2	47522.5	73068.8	42448.4	49095.7	73234.6	39569.7	42451.5	42900.6	46399.7	-	-
Lmjp003295	479.118	317.073	478.111	C22H22O12	[M+H]+	6-Methoxykaempferol-3-O-glucoside	6-甲氧基山柰酚-3-O-葡萄糖苷	Flavonoids	黄酮	Flavonols	黄酮醇	63422-27-5	3	118891	98596.1	70391	220444	474602	164244	318219	266646	212490	378321	240205	202936	155081	140703	145767	-	-
Lmsp003790	787.229	317.067	786.222	C34H42O21	[M+H]+	Isorhamnetin-3-O-sophoroside-7-O-rhamnoside*	异鼠李素-3-O-槐糖苷-7-O-鼠李糖苷*	Flavonoids	黄酮	Flavonols	黄酮醇	41328-75-0	3	1109.21	1107.21	1134.85	28351.9	42803.6	18335.9	35639.5	44765.6	33920.4	123096	107216	91763.6	32456.6	35254.1	35588.4	-	-
MWS20145	451.123	289.074	450.116	C21H22O11	[M+H]+	Eriodictyol-7-O-glucoside	圣草酚-7-O-葡萄糖苷	Flavonoids	黄酮	Flavanones	二氢黄酮	38965-51-4	2	1.046e+06	2.18516e+06	966276	2.03244e+06	2.01002e+06	1.31954e+06	4.69248e+06	2.06391e+06	1.74064e+06	339103	493616	400479	1.59246e+06	1.62389e+06	1.47386e+06	-	-
HJAP120	625.166	317.066	624.168	C28H32O16	[M+H]+	Rhamnetin-3-O-Rutinoside*	鼠李素-3-O-芸香糖苷*	Flavonoids	黄酮	Flavonols	黄酮醇	-	1	1.13495e+06	1.29314e+06	889336	3.20326e+06	4.44006e+06	2.26602e+06	3.30919e+06	3.44669e+06	2.15923e+06	2.6026e+06	2.90202e+06	2.55963e+06	2.1396e+06	2.36642e+06	2.28445e+06	-	-
Lmsp004301	451.123	289.071	450.116	C21H22O11	[M+H]+	3',5,5',7-Tetrahydroxyflavanone-7-O-glucoside	3',5,5',7-四羟基黄烷酮-7-O-β-D-葡萄糖苷	Flavonoids	黄酮	Flavanones	二氢黄酮	-	3	1.09751e+06	2.00562e+06	887312	1.73098e+06	1.80095e+06	1.46569e+06	4.34521e+06	1.9361e+06	1.75521e+06	331844	509741	437326	1.62599e+06	1.47093e+06	1.52775e+06	-	-
Lmcp007155	373.13	343.083	372.121	C20H20O7	[M+H]+	3',4',5',5,7-Pentamethoxyflavone	3',4',5',5,7-五甲氧基黄酮	Flavonoids	黄酮	Flavones	黄酮	53350-26-8	3	9	9	9	9	9	9	297762	600.383	9	9	9	9	30819.5	27992.8	30359	-	-
pmp001076	373.128	343.08	372.121	C20H20O7	[M+H]+	Isosinensetin	异甜橙黄酮	Flavonoids	黄酮	Flavones	黄酮	17290-70-9	3	9	9	9	9	9	9	297762	600.383	9	9	9	9	30819.5	27992.8	30359	-	-
pmb0686	537.124	289	536.117	C24H24O14	[M+H]+	Eriodictyol-7-O-(6''-malonyl)glucoside	圣草酚-7-O-(6''-丙二酰)葡萄糖苷	Flavonoids	黄酮	Flavanones	二氢黄酮	-	3	97953.9	159837	113016	190382	212838	138493	388734	186180	199245	13722.2	26123.9	12501.2	128923	121508	134573	-	-
MWSslk187	771.237	317.071	770.227	C34H42O20	[M+H]+	Typhaneoside	香蒲新苷	Flavonoids	黄酮	Flavones	黄酮	104472-68-6	2	122699	189671	229260	1.28721e+06	1.45905e+06	941230	776922	954415	768808	967601	1.34842e+06	1.08728e+06	686653	724181	761708	-	-
mws2118	435.13	166.7	436.137	C21H24O10	[M-H]-	Phloretin-2'-O-glucoside (Phlorizin)	根皮苷	Flavonoids	黄酮	Chalcones	查耳酮	60-81-1	1	65974.5	152765	80634.8	214858	252755	185974	543373	421127	314563	380115	364219	325498	270186	284328	299901	C01604	ko00941,ko01110
Lmgp004731	433.113	271.06	432.106	C21H20O10	[M+H]+	Genistein-7-O-galactoside	染料木素-7-O-半乳糖苷	Flavonoids	黄酮	Isoflavones	异黄酮	-	3	52921	120208	88056.7	25895.2	63856.8	24727.6	220933	44047.4	61834.4	46588.4	38118.4	41518.9	57258.5	63528.4	59680.1	-	-
mws2220	457.078	169.02	458.085	C22H18O11	[M-H]-	Gallocatechin 3-O-gallate*	没食子儿茶素 3-O-没食子酸酯*	Flavonoids	黄酮	Flavanols	黄烷醇类	5127-64-0	3	382445	3.47562e+06	218151	217706	346509	120887	473239	178516	84156.3	67644.6	312612	150075	445454	480555	435023	-	-
mws1360	433.114	269.1	434.121	C21H22O10	[M-H]-	Engeletin	黄杞苷	Flavonoids	黄酮	Flavanonols	二氢黄酮醇	572-31-6	3	26120.6	44803	28931.5	10292.6	10334.4	14244.9	25692.2	20811.8	16958.1	7714.83	7737.79	6383.35	16907.6	17055.1	15479.1	-	-
pmn001583	609.146	300.029	610.153	C27H30O16	[M-H]-	Quercetin-3-O-robinobioside	槲皮素-3-O-洋槐糖苷	Flavonoids	黄酮	Flavonols	黄酮醇	52525-35-6	1	1.45345e+06	3.25934e+06	1.73749e+06	3.60122e+06	5.27176e+06	2.07415e+06	6.10735e+06	1.612e+06	1.68517e+06	1.1503e+06	1.12879e+06	988805	2.22766e+06	2.46041e+06	2.2704e+06	-	-
Hmcn001884	463.089	301.03	464.096	C21H20O12	[M-H]-	6-Hydroxyluteolin 5-glucoside	6-羟基木犀草素-5-葡萄糖苷	Flavonoids	黄酮	Flavones	黄酮	-	1	979633	1.53864e+06	924650	297630	275187	241608	2.25652e+06	289797	305544	141954	172049	147117	551029	583327	613457	-	-
mws0046	579.172	271.062	580.179	C27H32O14	[M-H]-	Naringenin-7-O-Neohesperidoside(Naringin)*	柚皮素-7-O-新橙皮糖苷(柚皮苷)*	Flavonoids	黄酮	Flavanones	二氢黄酮	10236-47-2	1	33695	34635.1	37519.6	207064	168263	170908	212113	172592	137659	5615.48	6496.62	8109.09	86734.1	95633.9	94983.9	C09789	ko00941
pme0376	271.061	151	272.068	C15H12O5	[M-H]-	Naringenin (5,7,4'-Trihydroxyflavanone)	柚皮素	Flavonoids	黄酮	Flavanones	二氢黄酮	480-41-1	1	171385	9	141420	686815	917633	221419	2.81244e+06	4.98299e+06	3.66907e+06	1.89491e+06	2.00029e+06	1.54603e+06	1.65975e+06	1.76094e+06	1.58191e+06	C00509	ko00941,ko00943,ko01100,ko01110
MWSHY0008	433.113	313.072	432.106	C21H20O10	[M+H]+	Apigenin-6-C-glucoside (Isovitexin)*	芹菜素-6-C-葡萄糖苷 (异牡荆素)*	Flavonoids	黄酮	Flavones	黄酮	38953-85-4	1	1.08346e+07	1.29955e+07	1.51615e+07	6.04236e+06	9.79038e+06	7.31779e+06	1.40052e+07	9.3225e+06	8.70375e+06	5.87792e+06	5.43733e+06	5.33697e+06	9.278e+06	1.00242e+07	9.01705e+06	C01714	ko00944
MWSHY0181	433.113	313.072	432.106	C21H20O10	[M+H]+	Apigenin-8-C-Glucoside (Vitexin)*	芹菜素-8-C-葡萄糖苷 (牡荆素)*	Flavonoids	黄酮	Flavones	黄酮	3681-93-4	1	1.08346e+07	1.29955e+07	1.51615e+07	6.04236e+06	9.79038e+06	7.31779e+06	1.40052e+07	9.3225e+06	8.70375e+06	5.87792e+06	5.43733e+06	5.33697e+06	9.278e+06	1.00242e+07	9.01705e+06	C01460	ko00941,ko00944
Lmfn004093	435.13	315.088	436.137	C21H24O10	[M-H]-	Phloretin-4'-O-glucoside (Trilobatin)	根皮素-4'-O-葡萄糖苷	Flavonoids	黄酮	Chalcones	查耳酮	4192-90-9	1	247839	528413	316765	2.40111e+06	1.67388e+06	1.87512e+06	3.69642e+06	2.05026e+06	1.93279e+06	1.7704e+06	2.13167e+06	2.18588e+06	1.5154e+06	1.60409e+06	1.69525e+06	-	-
Hmcp001589	787.227	317.06	786.221	C34H42O21	[M+H]+	Isorhamnetin-3-O-rutinoside-4'-O-glucoside*	异鼠李素-3-O-芸香糖苷-4'-O-葡萄糖苷*	Flavonoids	黄酮	Flavonols	黄酮醇	111393-97-6	3	9	2764.71	1635.68	35577.8	53586.8	25742.6	40036.4	41408.6	44444.4	112215	135546	102772	54443.4	53731.8	59496.4	-	-
Lmyn001269	609.146	285.039	610.154	C27H30O16	[M-H]-	Kaempferol-3-O-sophoroside	山柰酚-3-O-槐糖苷 (槐属黄酮苷)	Flavonoids	黄酮	Flavonols	黄酮醇	19895-95-5	3	15370.4	23030.7	35779.8	173848	38715.1	23468	25307.5	17240.7	22887.7	61161.6	65540.5	31794.5	45605.3	45887.3	50353.6	C12634	ko00944
MWSHY0094	459.092	139.039	458.085	C22H18O11	[M+H]+	Gallocatechin gallate	没食子儿茶素没食子酸酯	Flavonoids	黄酮	Flavanols	黄烷醇类	4233-96-9	3	431868	3.37955e+06	221043	218251	347761	119601	457072	183109	87867.6	91921.4	301288	140068	479923	479814	434057	-	-
MWSHY0029	303.05	229.05	302.043	C15H10O7	[M+H]+	Quercetin	槲皮素	Flavonoids	黄酮	Flavonols	黄酮醇	117-39-5	3	27937.8	34749.7	32783	22290.1	18816.6	26148.6	29241.9	36824	23763.6	18111.7	22040.7	15214.4	22613.4	24288.7	21717.2	C00389	ko00941,ko00944,ko01100,ko01110
Lmjp002867	595.166	287.054	594.159	C27H30O15	[M+H]+	Kaempferol-3-O-neohesperidoside*	山柰酚-3-O-新橙皮糖苷*	Flavonoids	黄酮	Flavonols	黄酮醇	32602-81-6	1	736678	2.68891e+06	714169	516634	768871	950667	2.11893e+06	631103	455994	67875.1	151016	105787	776418	692204	733416	-	-
Hmhp005228	271.051	123.01	270.053	C15H10O5	[M+H]+	Norwogonin	去甲汉黄芩素	Flavonoids	黄酮	Flavones	黄酮	4443-09-8	3	226950	272192	165905	479676	523224	547064	666569	647610	553576	9	9	9	611325	686582	645357	C10113	-
pme1611	433.114	313	434.121	C21H22O10	[M-H]-	Isohemiphloin	异柚葡萄糖苷	Flavonoids	黄酮	Flavanones	二氢黄酮	3682-02-8	1	294942	416253	400768	548190	758380	521160	1.18374e+06	678415	624637	240204	229356	223662	472855	531030	510710	-	-
pmp000589	551.103	303.051	550.096	C24H22O15	[M+H]+	Quercetin-7-O-(6''-malonyl)glucoside	槲皮素-7-O-(6''-丙二酰)葡萄糖苷	Flavonoids	黄酮	Flavonols	黄酮醇	-	2	433654	423128	435943	449465	504760	490903	1.11421e+06	451755	765773	257522	249452	206331	376913	424155	406498	-	-
Lmjp002596	597.145	303.049	596.138	C26H28O16	[M+H]+	Quercetin-3-O-sambubioside*	槲皮素-3-O-桑布双糖苷*	Flavonoids	黄酮	Flavonols	黄酮醇	83048-35-5	3	149723	319034	146571	57690.8	167809	112103	219855	167847	257778	341976	255257	200444	200469	181650	203135	C12637	ko00944
Lnrp102163	757.208	303.05	756.211	C33H40O20	[M+H]+	Quercetin-3-O-rutinoside-7-O-rhamnoside	槲皮素-3-O-芸香糖苷-7-O-鼠李糖苷	Flavonoids	黄酮	Flavonols	黄酮醇	-	2	2.88559e+06	6.31645e+06	2.70391e+06	1.66514e+07	1.6817e+07	1.72717e+07	9.95731e+06	6.10178e+06	8.25713e+06	4.45023e+06	5.10994e+06	3.35891e+06	6.5219e+06	7.19074e+06	6.42247e+06	-	-
MWSslk254	595.166	287.06	594.159	C27H30O15	[M+H]+	Kaempferol-3-O-glucorhamnoside*	山柰酚-3-O-葡萄糖鼠李糖苷*	Flavonoids	黄酮	Flavonols	黄酮醇	40437-72-7	1	806392	2.60837e+06	896577	543985	838768	896952	1.94484e+06	680907	526857	84220.2	138854	105787	738419	837011	797985	-	-
Hmmn002781	933.273	479.11	934.259	C39H50O26	[M-H]-	Eriodictyol-7-O-rutinoside-5-O-(6''-O-glucosyl)glucuronide	圣草酚-7-O-芸香糖苷-5-O-(6''-O-葡萄糖基)葡萄糖醛酸苷	Flavonoids	黄酮	Flavanones	二氢黄酮	-	3	9	9	9	3632.64	2954.06	3260.95	19670.1	23273.7	6975.76	2758.03	3689.66	2765.56	5080.33	4549.93	5090.27	-	-
Hmqp003066	829.198	287.057	828.191	C35H40O18	[M+H]+	Luteolin-7-O-(6'''-malonyl)sophoroside-5-O-arabinoside	木犀草素-7-O-(6'''-丙二酰)槐糖苷-5-O-阿拉伯糖苷	Flavonoids	黄酮	Flavones	黄酮	-	2	6.45406e+06	7.60235e+06	6.16412e+06	4.21912e+06	4.02681e+06	3.50045e+06	5.23456e+06	6.81494e+06	4.26386e+06	5.04753e+06	4.43238e+06	4.1708e+06	4.10572e+06	4.08563e+06	4.56033e+06	-	-
Lmsp004045	625.176	317.069	624.169	C28H32O16	[M+H]+	Isorhamnetin-3-O-glucoside-7-O-rhamnoside*	异鼠李素-3-O-葡萄糖苷-7-O-鼠李糖苷*	Flavonoids	黄酮	Flavonols	黄酮醇	-	3	54598.7	44520.3	43974	124936	193864	114884	181658	171547	159568	298565	258394	238939	165144	147912	165692	-	-
pmp000593	595.166	287.05	594.159	C27H30O15	[M+H]+	Luteolin-7-O-rutinoside*	木犀草素-7-O-芸香糖苷*	Flavonoids	黄酮	Flavones	黄酮	3563-98-2	1	679049	1.9399e+06	532684	369724	604898	719935	1.45092e+06	457976	420049	81139.2	99649.4	63823.1	508371	556640	576153	-	-
MWSslk148	611.161	303.06	610.153	C27H30O16	[M-3H2O+H]+	Rutin Trihydrate	芦丁三水合物	Flavonoids	黄酮	Flavanols	黄烷醇类	207671-50-9	2	9.02132e+06	1.41373e+07	8.81775e+06	1.26477e+07	1.89567e+07	1.13139e+07	2.41916e+07	8.29994e+06	1.02787e+07	5.97019e+06	5.54288e+06	5.10262e+06	9.91413e+06	1.12363e+07	1.03391e+07	-	-
Lmhp003217	625.17	317.06	624.169	C28H32O16	[M+H]+	2'-Hydoxy-5-methoxyGenistein-O-rhamnosyl-glucoside	2'-羟基-5-甲氧基染料木素-O-鼠李糖-葡萄糖	Flavonoids	黄酮	Isoflavones	异黄酮	-	1	1.07904e+06	1.63752e+06	1.19479e+06	2.97338e+06	4.21328e+06	2.50292e+06	3.34464e+06	4.42778e+06	2.41804e+06	2.64225e+06	3.19828e+06	2.48927e+06	2.69385e+06	2.36906e+06	2.57267e+06	-	-
Xmyp005654	449.106	287.056	448.101	C21H20O11	[M+H]+	Kaempferol-4'-O-glucoside	山柰酚-4'-O-葡萄糖苷	Flavonoids	黄酮	Flavonols	黄酮醇	-	1	1.07455e+07	1.84753e+07	8.19474e+06	294356	464804	286216	5.62673e+06	959692	925106	826444	775324	616639	4.03537e+06	4.58196e+06	4.2315e+06	-	-
Hmcp001329	759.199	303.05	758.191	C32H38O21	[M+H]+	Quercetin-3-O-xylosyl(1→2)glucosyl(1→2)glucoside	槲皮素-3-O-木糖基(1→2)葡萄糖基(1→2)葡萄糖苷	Flavonoids	黄酮	Flavonols	黄酮醇	-	3	59626.2	122742	69671.6	257540	357315	207795	383296	113162	134808	88016.8	90418.8	64187.7	115281	122281	131215	-	-
Lmlp006175	435.129	273.089	434.121	C21H22O10	[M+H]+	Isosalipurposide (Phlorizin Chalcone)	异杞柳苷 (根皮苷查耳酮)	Flavonoids	黄酮	Chalcones	查耳酮	4547-85-7	2	7.08783e+06	1.25227e+07	6.49947e+06	3.40928e+06	3.76056e+06	4.23808e+06	1.02109e+07	7.74979e+06	6.46265e+06	2.32887e+06	2.85317e+06	2.24811e+06	4.80113e+06	5.338e+06	5.42511e+06	C16406	ko00941
Lmmp003091	611.16	303.05	610.153	C27H30O16	[M+H]+	Quercetin-3-O-(4''-O-glucosyl)rhamnoside*	槲皮素-3-O-(4''-O-葡萄糖基)鼠李糖苷*	Flavonoids	黄酮	Flavonols	黄酮醇	59262-54-3	1	7.02517e+06	1.44844e+07	8.99086e+06	1.51015e+07	1.95847e+07	1.02412e+07	2.49515e+07	9.11713e+06	9.52205e+06	5.25198e+06	5.28667e+06	4.13605e+06	1.00245e+07	1.02218e+07	1.13055e+07	C17563	-
MWSHY0128	343.118	313.079	342.11	C19H18O6	[M+H]+	5,7,8,4'-Tetramethoxyflavone	5,7,8,4'-四甲氧基黄酮	Flavonoids	黄酮	Flavones	黄酮	6601-66-7	3	9	9	9	9	9	9	243981	731.965	9	9	9	9	14382.5	13766.1	15645.9	-	-
Lmsn002494	433.041	301	434.048	C19H14O12	[M-H]-	Ellagic acid-4-O-Xyloside	鞣花酸-4-O-木糖苷	Tannins	鞣质	Tannin	鞣质	139163-18-1	3	84019.1	147675	95468.5	28790.4	39452.9	27386.1	58417.5	27872.5	25649.2	20200.2	17914.8	15122.7	55145.4	62834.5	58023.7	-	-
Lmmp002463	625.176	317.065	624.169	C28H32O16	[M+H]+	Sexangularetin-3-O-glucoside-7-O-rhamnoside	3,5,7,4'-四羟基-8-甲氧基黄酮-3-O-葡萄糖苷-7-O-鼠李糖苷	Flavonoids	黄酮	Flavonols	黄酮醇	-	1	946422	953706	807213	2.49437e+06	3.33216e+06	2.30062e+06	3.2746e+06	3.52197e+06	2.01514e+06	2.47854e+06	2.63747e+06	2.19795e+06	2.08831e+06	1.89081e+06	1.84678e+06	-	-
Hmcp001559	757.218	317.06	756.211	C33H40O20	[M+H]+	Isorhamnetin-3-O-rutinoside-7-O-arabinoside	异鼠李素-3-O-芸香糖苷-7-O-阿拉伯糖苷	Flavonoids	黄酮	Flavonols	黄酮醇	-	3	14528.9	16960.6	29374	8732.19	20710.8	22833.7	15356.5	22833.7	14021.5	18919.4	35131.4	21372	16030	18026.5	18133.2	-	-
MWSHY0067	611.158	303.051	610.153	C27H30O16	[M+H]+	Quercetin-3-O-rutinoside (Rutin)*	槲皮素-3-O-芸香糖苷 (芦丁)*	Flavonoids	黄酮	Flavonols	黄酮醇	153-18-4	1	7.92501e+06	1.36978e+07	9.22242e+06	1.25064e+07	1.96548e+07	9.83183e+06	2.36251e+07	7.44081e+06	9.69742e+06	6.4328e+06	5.67702e+06	4.41876e+06	9.95495e+06	1.13254e+07	1.02766e+07	C05625	ko00944,ko01100,ko01110
mws1066	579.172	271	580.179	C27H32O14	[M-H]-	Naringenin-7-O-Rutinoside(Narirutin)*	柚皮素-7-O-芸香糖苷(芸香柚皮苷)*	Flavonoids	黄酮	Flavanones	二氢黄酮	14259-46-2	1	21882.2	18811.1	22036.1	119408	133392	108187	152001	109533	84682.3	3682.27	2557.97	4349.35	63916.2	55785.7	59421	C09793	-
pmp000120	463.123	427.1	462.116	C22H22O11	[M+H]+	Diosmetin-6-C-glucoside	香叶木素-6-C-葡萄糖苷	Flavonoids	黄酮	Flavones	黄酮	-	2	312587	357639	444632	178479	226942	193742	399065	375225	280931	224621	280304	313066	302700	264345	278858	-	-
mws0744	319.046	301	320.053	C15H12O8	[M-H]-	Dihydromyricetin (Ampelopsin)	二氢杨梅素 (蛇葡萄素)	Flavonoids	黄酮	Flavanonols	二氢黄酮醇	27200-12-0	3	10221.4	9	7150.87	9	9	9	9	9	9	7299.04	9236.58	8043.9	7829.23	8343.89	7267.39	C02906	ko00941,ko01110
mws0049	307.081	139.039	306.074	C15H14O7	[M+H]+	Gallocatechin	没食子儿茶素	Flavonoids	黄酮	Flavanols	黄烷醇类	970-73-0	3	7569.87	79032.4	8440.74	15383.1	44070.5	19135.9	62310.6	29347.1	17256.1	3798.35	7718.26	7694.34	29095.7	26490.2	25460.1	C12127	ko00941,ko01110
pmb2976	755.204	447.2	756.211	C33H40O20	[M-H]-	Chrysoeriol-8-C-arabinoside-7-O-Sophoroside	金圣草黄素-8-C-阿拉伯糖苷-7-O-槐糖苷	Flavonoids	黄酮	Flavones	黄酮	-	3	179535	230433	215900	107298	136304	115691	162367	124415	117567	84432.8	75021.4	84688.4	136048	156228	143826	-	-
mws1454	477.14	315	478.147	C23H26O11	[M-H]-	Persicoside	桃苷	Flavonoids	黄酮	Flavanones	二氢黄酮	28978-03-2	2	21793.4	23867.7	58106.8	168686	129287	152859	227425	112127	98207	16289.9	17559.7	19972.7	76980.7	83195.9	88673.9	-	-
mws1397	441.083	169	442.09	C22H18O10	[M-H]-	Epicatechin gallate*	表儿茶素没食子酸酯*	Flavonoids	黄酮	Flavanols	黄烷醇类	1257-08-5	2	289045	1.95114e+06	236719	232365	250248	145903	448502	185939	97801.3	63039.8	338275	110838	353271	337377	387009	-	-
Lmwp003442	449.108	287.055	448.101	C21H20O11	[M+H]+	Amoenin	山野豌豆苷(山柰酚-3-O-甘露糖苷)	Flavonoids	黄酮	Flavonols	黄酮醇	-	3	1.13457e+06	1.57556e+06	1.57739e+06	2.81438e+06	2.86502e+06	2.57877e+06	5.64118e+06	3.96949e+06	4.22485e+06	4.23936e+06	4.40998e+06	3.86026e+06	2.98419e+06	3.38843e+06	3.38542e+06	-	-
MWSHY0050	595.166	287.053	594.159	C27H30O15	[M+H]+	Kaempferol-3-O-rutinoside(Nicotiflorin)*	山柰酚-3-O-芸香糖苷(烟花苷)*	Flavonoids	黄酮	Flavonols	黄酮醇	17650-84-9	1	650317	2.33975e+06	584505	453828	676688	850331	1.88244e+06	606963	405671	68888.1	133786	81202.2	614895	706065	641233	C21833	ko00944,ko01110
Hmqn003268	303.052	151.03	304.059	C15H12O7	[M-H]-	5,7,3',4',5'-Pentahydroxydihydroflavone	5,7,3',4',5'-五羟基-二氢黄酮	Flavonoids	黄酮	Flavanones	二氢黄酮	-	3	9472.47	11967.5	14438.3	43731.2	49855.6	33433.6	30376.2	23126.1	21314	5082.74	7082.27	3934.33	21182.9	18664.4	21230.9	-	-
Lmjp002906	479.118	317.065	478.111	C22H22O12	[M+H]+	Rhamnetin-3-O-Glucoside*	鼠李素-3-O-葡萄糖苷*	Flavonoids	黄酮	Flavonols	黄酮醇	27875-34-9	3	93737.3	106847	135747	81642.5	78168.5	46433.3	245930	189336	134033	67457.3	68333.3	61325.3	82169	83983.5	93801.5	-	-
HJAP012	419.097	383.07	418.09	C20H18O10	[M+H]+	Luteolin-8-C-arabinoside	木犀草素-8-C-阿拉伯糖苷	Flavonoids	黄酮	Flavones	黄酮	-	3	549810	303845	523689	54991.7	58104.2	103004	107852	105829	119849	89186.1	142942	170404	227022	247847	214767	-	-
pmn001644	519.078	300	520.085	C23H20O14	[M-H]-	Quercetin-3-O-(2''-O-acetyl)glucuronide	槲皮素-3-O-(2''-O-乙酰)葡萄糖醛酸苷	Flavonoids	黄酮	Flavonols	黄酮醇	-	3	9574.8	15612.8	6860.76	3234.15	10046.7	5019	6658.27	6255.6	11161.4	3839.98	3821.4	4591.55	7727.54	7726.84	6790.38	-	-
mws1033	303.086	153.02	302.079	C16H14O6	[M+H]+	Homoeriodictyol	高圣草酚	Flavonoids	黄酮	Flavanones	二氢黄酮	446-71-9	2	135775	117631	116870	47208	52376.2	57613.5	150505	131453	121265	34119.4	50882.1	48493.6	78459.2	79896.7	89770.5	C09756	ko00941
Lmmn003398	489.107	285.04	490.111	C23H22O12	[M-H]-	Kaempferol-3-O-(6''-O-acetyl)glucoside	山柰酚-3-O-(6''-O-乙酰)葡萄糖苷	Flavonoids	黄酮	Flavonols	黄酮醇	-	2	2.9644e+06	3.44807e+06	2.03685e+06	88133.1	133824	100064	609145	256029	228490	176779	161506	112684	792549	730023	681054	-	-
Hmpn005101	451.123	289.07	452.131	C21H24O11	[M-H]-	Sieboldin	3-羟基根皮苷	Flavonoids	黄酮	Chalcones	查耳酮	18777-73-6	3	10878.6	26536.3	9549.25	34577.4	34766.2	25860.3	88407.3	36776.8	36415.7	11127	12790.7	11169.5	22820.9	26565.9	25190.3	-	-
Lmsp004670	595.166	287.057	594.159	C27H30O15	[M+H]+	Kaempferol-3-O-glucoside-7-O-rhamnoside*	山柰酚-3-O-葡萄糖苷-7-O-鼠李糖苷*	Flavonoids	黄酮	Flavonols	黄酮醇	-	1	861538	2.97761e+06	662506	493335	876249	993357	2.28796e+06	676799	409779	94490.2	140739	104104	748689	861659	855989	-	-
Lmzn001875	741.23	579.18	742.232	C33H42O19	[M-H]-	Naringenin-7-O-Rutinoside-4'-O-glucoside	柚皮素-7-O-芸香糖苷-4'-O-葡萄糖苷	Flavonoids	黄酮	Flavanones	二氢黄酮	-	3	11853.3	12836.6	11744.5	11744.5	18203.6	14762.9	43764.6	35422.1	36937.9	260359	309708	144979	70352.7	70767.3	61489.7	-	-
MWSHY0080	595.166	287.058	594.159	C27H30O15	[M+H]+	Luteolin-7-O-neohesperidoside (Lonicerin)*	木犀草素-7-O-新橘皮糖苷 (忍冬苷)*	Flavonoids	黄酮	Flavones	黄酮	25694-72-8	1	1.01857e+06	2.62184e+06	735365	591757	769868	852418	2.31232e+06	640854	501687	87301.2	145876	118111	784634	700420	815444	C12630	ko00944
Hmqp003362	843.219	301.072	842.212	C36H42O23	[M+H]+	Chrysoeriol-7-O-(6''-malonyl)arabinoside-5-O-Sophoroside	金圣草黄素-7-O-(6''-丙二酰)阿拉伯糖苷-5-O-槐糖苷	Flavonoids	黄酮	Flavones	黄酮	-	3	334849	404442	312497	96978.8	134517	107909	192408	306500	125812	168029	165496	194111	171976	200958	189175	-	-
Lmsp004166	611.161	303.052	610.153	C27H30O16	[M+H]+	Quercetin-3-O-glucoside-7-O-rhamnoside*	槲皮素-3-O-葡萄糖苷-7-O-鼠李糖苷*	Flavonoids	黄酮	Flavonols	黄酮醇	-	1	7.56543e+06	1.23799e+07	7.99097e+06	1.43114e+07	1.64989e+07	9.66445e+06	2.46856e+07	7.15602e+06	7.79034e+06	5.61922e+06	6.17206e+06	3.84362e+06	1.08703e+07	1.03007e+07	9.30221e+06	-	-
Lmsp003939	625.176	317.067	624.169	C28H32O16	[M+H]+	Isorhamnetin-3-O-galactoide-7-O-rhamnoside*	异鼠李素-3-O-半乳糖苷-7-O-鼠李糖苷*	Flavonoids	黄酮	Flavonols	黄酮醇	-	3	45299.9	55307.7	63188.3	127090	178068	137142	179504	183748	170915	280742	284233	209408	173002	155810	182189	-	-
Zmhp002640	773.214	303.05	772.206	C33H40O21	[M+H]+	6-Hydroxykaempferol-3-O-Rutinoside-6-O-glucoside	6-羟基山柰酚-3-O-芸香糖-6-O-葡萄糖苷	Flavonoids	黄酮	Flavonols	黄酮醇	-	2	9	9	9	29200.8	29458.9	35625.8	67329.6	48644	77917	269708	250183	196196	64997.2	75819.7	73387.7	-	-
mws1292	565.155	409.092	564.123	C26H28O14	[M+H]+	Isoschaftoside	异夏佛塔苷	Flavonoids	黄酮	Flavones	黄酮	52012-29-0	2	768921	833394	867191	303191	383174	367428	478094	458065	376207	437165	390936	425763	580853	504219	511088	-	-
Jmgn002726	581.151	329.06	582.159	C26H30O15	[M-H]-	C-glucosyl-C-arabinosyl-2-hydroxynaringenin	碳葡萄糖基-碳阿拉伯糖基-2-羟基柚皮素	Flavonoids	黄酮	Flavanones	二氢黄酮	-	3	1998.99	1781.17	1918.22	2739.36	3335.6	3192.84	2096.04	2852.85	2709.6	1846.09	2596.56	2728.21	2889.68	3292.57	2860.27	-	-
pme1665	593.151	311	594.159	C27H30O15	[M-H]-	Isovitexin-7-O-glucoside(Saponarin)	异牡荆素-7-O-葡萄糖苷 (皂草苷)	Flavonoids	黄酮	Flavones	黄酮	20310-89-8	3	17504.4	18978.4	22369.3	5638.37	7169.66	6359.26	14606.8	9434.55	7030.1	7145.43	7921.4	8391.06	12445.8	10765.4	10903.3	C08064	-
pmn001642	503.083	459.1	504.09	C23H20O13	[M-H]-	Kaempferol-3-O-(2''-O-acetyl)glucuronide	山柰酚-3-O-(2''-O-乙酰)葡萄糖醛酸苷	Flavonoids	黄酮	Flavonols	黄酮醇	-	3	235892	349358	336879	57042.5	65941.1	68582.1	215302	172676	97224	31395.6	40227.6	39041	136034	128310	115296	-	-
pma0760	565	317	564.111	C25H24O15	[M+H]+	3'-O-Methyltricetin-7-O-(6''-malonyl)glucoside	3'-O-甲基五羟黄酮-7-O-(6''-丙二酰)葡萄糖苷	Flavonoids	黄酮	Flavones	黄酮	-	3	78276.9	93180.2	153711	78520.4	96680.1	76600.8	124500	135596	125096	79408.8	111981	64682.5	92484.9	91646.1	79292.6	-	-
Lmsn003297	449.109	287.056	450.116	C21H22O11	[M-H]-	3,4,2',4',6'-Pentahydroxychalcone-4'-O-glucoside	3,4,2',4',6'-五羟基查耳酮-4'-O-葡萄糖苷	Flavonoids	黄酮	Chalcones	查耳酮	-	2	19975.4	25479.1	45026.6	9	9	9	67748.5	49150	58294	9	9	9	27723.9	32106.9	32285.8	C16408	ko00941
Lmjp003589	829.202	287.05	828.196	C35H40O23	[M+H]+	Kaempferol-3-O-(2''-apiosyl-4''-glucosyl-6''-malonyl)Glucoside	山柰酚-3-O-(2''-芹糖基-4''-葡萄糖基-6''-丙二酰)葡萄糖苷	Flavonoids	黄酮	Flavonols	黄酮醇	-	2	6.00344e+06	6.28235e+06	5.52477e+06	3.71783e+06	4.23954e+06	3.16275e+06	4.72433e+06	5.14089e+06	3.27005e+06	4.19721e+06	3.92138e+06	3.53226e+06	3.45213e+06	4.07428e+06	3.90396e+06	-	-
Hmmn003659	549.12	345.06	550.132	C25H26O14	[M-H]-	Limocitrin-7-O-(6''-Acetyl)glucoside	柠檬素-7-O-(6''-乙酰)葡萄糖苷	Flavonoids	黄酮	Flavonols	黄酮醇	-	3	10269.1	7892.8	12134.8	9	9	9	5994.2	9695.56	2026.61	9	9	9	3474.06	4082.29	4011.15	-	-
HJN041	451.124	289.072	452.131	C21H24O11	[M-H]-	Epicatechin glucoside	表儿茶素苷	Flavonoids	黄酮	Flavanols	黄烷醇类	-	3	7530.16	13111.3	24612.6	16344.4	15500.5	13609.1	44234.1	49452.6	45789.8	31400.3	33315.7	53284.4	24178.7	23078.1	27215.6	-	-
MWSHY0069	301.07	286.049	300.063	C16H12O6	[M+H]+	Hispidulin (5,7,4'-Trihydroxy-6-methoxyflavone)	高车前素	Flavonoids	黄酮	Flavones	黄酮	1447-88-7	3	4326.44	2363.21	3134.67	1913.46	1278.61	2589.53	13709.5	5395.96	4882.59	2387.47	6034.76	3261.58	4574.49	4122.9	4913.18	C10058	-
Smgp004575	465.1	303.05	464.096	C21H20O12	[M+H]+	Quercetin-5-O-β-D-glucoside	槲皮素-5-O-β-D-葡萄糖苷	Flavonoids	黄酮	Flavonols	黄酮醇	-	2	5.91634e+06	7.29447e+06	3.33087e+06	585754	701839	608119	1.02782e+07	950603	1.01657e+06	403639	509074	501725	2.19425e+06	2.22342e+06	2.56228e+06	-	-
pmp000413	433.113	283.06	432.106	C21H20O10	[M+H]+	Genistein-8-C-glucoside	染料木素-8-C-葡萄糖苷	Flavonoids	黄酮	Isoflavones	异黄酮	66026-80-0	1	8.82735e+06	1.07362e+07	1.40418e+07	6.39559e+06	8.37529e+06	7.23954e+06	1.28806e+07	7.24924e+06	6.42695e+06	4.88301e+06	4.46732e+06	3.89638e+06	7.91039e+06	7.11482e+06	8.49681e+06	C10420	-
Hmmp008597	271.097	147.03	270.089	C16H14O4	[M+H]+	4,4'-Dihydroxy-2'-methoxychalcone (3-Deoxysappanchalcone)	4,4'-二羟基-2'-甲氧基查耳酮 (3-去氧苏木查耳酮)	Flavonoids	黄酮	Chalcones	查耳酮	112408-67-0	3	16924.6	24741.6	11520	8749.47	15241.7	10182.3	8273.44	13091.8	12547.3	7764.53	6775.96	6218.3	13247.5	11202.5	11679.1	C15531	-
Lmmp002963	625.18	317.06	624.169	C28H32O16	[M+H]+	6-C-Methylquercetin-3-O-rutinoside	6-C-甲基槲皮素-3-O-芸香糖苷	Flavonoids	黄酮	Flavonols	黄酮醇	-	1	956437	971046	899351	2.80906e+06	4.37971e+06	2.29573e+06	3.05759e+06	3.63512e+06	2.16224e+06	3.02947e+06	2.84251e+06	2.5766e+06	2.02869e+06	2.27684e+06	1.91586e+06	-	-
MWSHY0064	625.174	317.065	624.169	C28H32O16	[M+H]+	Isorhamnetin-3-O-neohesperidoside*	异鼠李素-3-O-新橙皮糖苷*	Flavonoids	黄酮	Flavonols	黄酮醇	55033-90-4	1	1.08005e+06	1.4503e+06	1.01152e+06	3.08779e+06	4.23223e+06	2.4857e+06	3.20444e+06	3.35614e+06	2.19475e+06	2.59169e+06	2.99719e+06	2.46342e+06	2.1651e+06	2.58505e+06	2.33104e+06	-	-
Lmgp003335	433.113	271.06	432.106	C21H20O10	[M+H]+	4',5-Dihydroxyisoflavone-7-O-galactoside	5,4'-二羟基异黄酮-7-O-半乳糖苷	Flavonoids	黄酮	Isoflavones	异黄酮	-	3	80264.2	146635	68683.4	39703.2	45744.2	20595.4	162260	86960.1	9	41691.5	62620.9	46890.7	72497.2	60532.6	67352.6	-	-
Hmmp002121	469.121	317.08	468.113	C23H16O11	[M+H]+	Isorhamnetin-3-O-gallate	异鼠李素-3-O-没食子酸酯	Flavonoids	黄酮	Flavonols	黄酮醇	-	2	1.13945e+06	1.24439e+06	1.05358e+06	1.13956e+06	1.09971e+06	1.59491e+06	1.46961e+06	1.68517e+06	1.57192e+06	1.593e+06	1.83028e+06	1.506e+06	1.35243e+06	1.29687e+06	1.53723e+06	-	-
Lmyn003256	633.073	301	634.081	C27H22O18	[M-H]-	Isocorilagin	异鞣云实素	Tannins	鞣质	Tannin	鞣质	-	3	11677.7	27647.4	6971.3	6178.95	8910.92	3900.13	21366.7	5333.45	4980.6	4342.67	5995.4	6608.81	7307.28	8761.78	8176.23	-	-
pmb3023	449.109	287	450.116	C21H22O11	[M-H]-	Eriodictyol-8-C-glucoside	圣草酚-8-C-葡萄糖苷	Flavonoids	黄酮	Flavanones	二氢黄酮	1023271-51-3	3	501852	733896	755485	616018	945960	412343	1.22386e+06	329654	674084	115740	213406	197432	586550	638270	703157	-	-
Wmhn003618	633.074	301	634.081	C27H22O18	[M-H]-	Galloyl-ellagyl-glucose	没食子酰基-鞣花酰基-葡萄糖	Tannins	鞣质	Tannin	鞣质	-	3	13698.7	25941.6	5596.97	6659.07	9529.81	4846.72	23671.7	6839.79	4360.79	3964.1	7175.97	5242.86	7673.36	8234.55	9196.17	-	-
Lmtp002642	565.155	457.111	564.148	C26H28O14	[M+H]+	Apigenin-8-C-(2''-glucosyl)arabinoside	芹菜素-8-C-(2''-葡萄糖基)阿拉伯糖苷	Flavonoids	黄酮	Flavones	黄酮	-	3	1.38789e+06	2.03033e+06	2.06148e+06	575705	803171	794609	1.33427e+06	1.04292e+06	845127	941027	872527	862983	1.04378e+06	1.2116e+06	1.24396e+06	-	-
MWSHY0161	595.145	287.057	594.137	C30H26O13	[M+H]+	Kaempferol-3-O-(6''-p-Coumaroyl)glucoside (Tiliroside)*	山柰酚-3-O-(6''-对香豆酰)葡萄糖苷 (银锻苷)*	Flavonoids	黄酮	Flavonols	黄酮醇	20316-62-5	3	9	9	9	27393.4	9	9	237876	9	38366.2	31812	9	9	55618.6	52161.8	46249.7	C17140	-
pme0434	577.135	407.079	578.142	C30H26O12	[M-H]-	Procyanidin B2	原花青素 B2	Tannins	鞣质	Proanthocyanidins	原花青素	29106-49-8	3	1937.03	11108.6	1467.47	1603.44	4011.93	755.571	2427.23	1786.21	9	729.473	3403.14	729.988	2666.62	2933.55	3210.13	C17639	-
Lmtp002822	535.145	499.123	534.137	C25H26O13	[M+H]+	Apigenin-6-C-arabinoside-8-C-xyloside*	芹菜素-6-C-阿拉伯糖苷-8-C-木糖苷*	Flavonoids	黄酮	Flavones	黄酮	-	3	427329	439566	657311	424366	468548	453811	601193	542200	556332	279178	259986	314452	397651	479851	436328	-	-
mws2186	435.092	303	434.085	C20H18O11	[M+H]+	Avicularin(Quercetin-3-O-α-L-arabinofuranoside)	扁蓄苷(广寄生苷)	Flavonoids	黄酮	Flavonols	黄酮醇	572-30-5	2	695181	752795	831264	130264	129198	109840	239179	118052	9	79044.6	87256.6	51329.1	236214	199242	235073	-	-
MWSHY0189	433.113	271.066	432.106	C21H20O10	[M+H]+	Apigenin-7-O-glucoside(Cosmosiin)*	芹菜素-7-O-葡萄糖苷*	Flavonoids	黄酮	Flavones	黄酮	578-74-5	2	83716.2	72481.6	58189.3	29518.8	35411.1	21178.4	175401	56631.4	54211.4	34730.4	66500.1	36459.5	73360.2	88665.1	83550.1	C04608	ko00944
mws1073	595.166	457.2	594.159	C27H30O15	[M+H]+	Apigenin-6,8-di-C-glucoside (Vicenin-2)	芹菜素-6,8-二-C-葡萄糖苷 (新西兰牡荆苷 II)	Flavonoids	黄酮	Flavones	黄酮	23666-13-9	2	4.32557e+06	5.46724e+06	7.04358e+06	1.50567e+06	2.00804e+06	1.84203e+06	3.16547e+06	3.13781e+06	2.35271e+06	2.3723e+06	2.12255e+06	2.46328e+06	2.98153e+06	3.02456e+06	3.5315e+06	C10195	-
Hmcp001618	743.201	449.1	742.195	C32H38O20	[M+H]+	Quercetin-3-O-(2''-O-Xylosyl)rutinoside	槲皮素-3-O-(2''-O-木糖基)芸香糖苷	Flavonoids	黄酮	Flavonols	黄酮醇	129235-39-8	2	51498.5	51054.9	48418.4	47782.4	52363.9	31874.7	149290	149230	99449.9	1.01509e+06	1.12823e+06	511853	220196	233660	265392	C10175	ko00944
MWSslk101	225.092	147.046	224.084	C15H12O2	[M+H]+	4-Hydroxychalcone	4-羟基查耳酮	Flavonoids	黄酮	Chalcones	查耳酮	20426-12-4	3	12262	17076.3	17616	16431.9	18814	17907	21313.2	25502.7	21832.3	9358.56	6558.19	6718.43	13605.9	12380.9	15051.5	C14231	-
Lmlp005339	787.204	287.05	786.201	C37H38O19	[M+H]+	Capsicuoside A	辣椒黄酮苷 A	Flavonoids	黄酮	Flavones	黄酮	-	2	1.27728e+06	946859	1.02975e+06	218043	359327	336109	1.59133e+06	1.16396e+06	1.04256e+06	243664	215427	307343	550014	664049	646821	-	-
Hmln003405	447.057	315.01	448.064	C20H16O12	[M-H]-	Ellagic acid-4-O-rhamnoside	鞣花酸-4-O-鼠李糖苷	Tannins	鞣质	Tannin	鞣质	-	3	22182.2	27965.2	18677.5	11003.1	11708.1	11594	16177.9	14638.6	11905.8	10227	9165.92	9662.73	14994.8	18191.3	17519.2	-	-
HJAP024	611.159	593.153	610.154	C27H30O16	[M+H]+	Kaempferol-6,8-di-C-glucoside	山柰酚-6,8-二-C-葡萄糖苷	Flavonoids	黄酮	Flavonols	黄酮醇	-	2	249015	309309	303960	52178.2	79553	102013	180224	150210	150753	101882	108565	191416	146070	169947	141321	-	-
pmp001110	535.145	517.134	534.137	C25H26O13	[M+H]+	Apigenin-6-C-xyloside-8-C-arabinoside	芹菜素-6-C-木糖苷-8-C-阿拉伯糖苷	Flavonoids	黄酮	Flavones	黄酮	-	3	432527	508964	852494	525036	546163	595539	649053	588485	659131	377946	303316	378090	453533	483768	552209	-	-
Zmhn002685	681.205	255.066	682.211	C31H38O17	[M-H]-	Pinocembrin 7-Apiosyl-(1->5)-Apiosyl-(1->2)-Glucoside	乔松素-7-芹菜糖-(1->5)-芹菜糖-(1->2)-葡萄糖	Flavonoids	黄酮	Flavanones	二氢黄酮	-	3	15688.7	17440.2	29907.2	5132.11	4230.13	6041.81	11747.8	17877.4	6679.58	3037.02	3870.11	4494.52	10482.8	9391.1	8553.06	-	-
Lmdp004892	535.108	287.055	534.101	C24H22O14	[M+H]+	Kaempferol-3-O-(6''-malonyl)galactoside*	山柰酚-3-O-(6''-丙二酰)半乳糖苷*	Flavonoids	黄酮	Flavonols	黄酮醇	-	1	4.37161e+07	4.65177e+07	3.0583e+07	2.70712e+06	2.00477e+06	1.36621e+06	1.26125e+07	3.26012e+06	3.20585e+06	2.44438e+06	2.16579e+06	1.56289e+06	1.41236e+07	1.61082e+07	1.32143e+07	-	-
Lmmp003817	535.108	287.055	534.101	C24H22O14	[M+H]+	Kaempferol-3-O-(6''-malonyl)glucoside*	山柰酚-3-O-(6''-丙二酰)葡萄糖苷*	Flavonoids	黄酮	Flavonols	黄酮醇	-	1	4.37161e+07	4.65177e+07	3.0583e+07	2.70712e+06	2.00477e+06	1.36621e+06	1.26125e+07	3.26012e+06	3.20585e+06	2.44438e+06	2.16579e+06	1.56289e+06	1.41236e+07	1.61082e+07	1.32143e+07	-	-
Zmjp003463	565.156	433.114	564.147	C26H28O14	[M+H]+	Vitexin-2''-O-xyloside	牡荆素-2''-O-木糖苷	Flavonoids	黄酮	Flavones	黄酮	-	3	136171	233818	242608	61533.5	84387.5	70323.5	121306	106363	85218	107242	105484	85266.5	94056.5	114274	99330.5	-	-
HJAP128	771.234	317.065	770.227	C34H42O20	[M+H]+	Isorhamnetin-3-O-rutinoside-7-O-rhamnoside	异鼠李素-3-O-芸香糖苷-7-O-鼠李糖苷	Flavonoids	黄酮	Flavonols	黄酮醇	-	1	244370	223051	102157	1.21188e+06	1.21041e+06	898192	430108	628841	565086	684680	843862	885085	460288	562005	491917	-	-
pme0088	285.041	151	286.048	C15H10O6	[M-H]-	Luteolin (5,7,3',4'-Tetrahydroxyflavone)	木犀草素	Flavonoids	黄酮	Flavones	黄酮	491-70-3	2	42063.9	28875.7	35595.8	2381.23	1986.22	2242.21	4728.95	5912.38	7252.97	2081.93	2261.56	4115.62	9657.65	8621.01	10616.4	C01514	ko00941,ko00944,ko01100,ko01110
Zmhp002409	611.159	491.117	610.153	C27H30O16	[M+H]+	Isoluteolin-6,8-di-C-glucoside	异木犀草素-6,8-二-C-葡萄糖苷	Flavonoids	黄酮	Flavones	黄酮	-	3	49620.8	24260.5	42448.3	24512.6	52584.3	36746.8	69716.3	64012.6	51006.5	38013.8	49522.6	24086.3	32338.3	38647.3	39188.5	-	-
Xmyn005866	783.235	343.104	784.221	C38H40O18	[M-H]-	Quercetin-3-O-[2''-O-(6'''-p-coumaroyl)glucosy1]rhamnoside	槲皮素-3-O-[2''-O-(6'''-O-对香豆酰)葡萄糖基]鼠李糖苷	Flavonoids	黄酮	Flavonols	黄酮醇	-	3	6067.32	7701.18	5265.18	7427.31	6277.81	3554.76	5385.35	4302.16	5613.85	11834.3	10101.4	10430.7	6540.21	5360.49	5681.69	-	-
Lmdn006025	287.056	125.024	288.063	C15H12O6	[M-H]-	2-Hydroxy-2,3-dihydrogenistein	2-羟基-2,3-二氢染料木素	Flavonoids	黄酮	Isoflavones	异黄酮	-	3	8276.5	6878.03	5591.94	9	9	9	16618.2	17899.5	18702	9	9	9	11066.1	13712	12628.4	C12631	ko00943,ko01100,ko01110
HJN086	449.11	287.057	450.116	C21H22O11	[M-H]-	Eriodictyol-3'-O-glucoside	圣草酚-3'-O-葡萄糖苷	Flavonoids	黄酮	Flavanones	二氢黄酮	-	2	127614	279830	119630	179317	131664	107818	374104	172219	153047	28672.3	47456.2	39488.7	136380	145951	167880	-	-
Lmsp009245	347.113	197.055	346.105	C18H18O7	[M+H]+	3',5-Dihydroxy-4',6,7-Trimethoxyflavanone	3',5-二羟基-4',6,7-三甲氧基黄烷酮	Flavonoids	黄酮	Flavanones	二氢黄酮	-	3	9641.99	7024.84	6148.52	5769.43	4449.92	2658.54	5718.36	5276	7057.18	2632.32	1768.44	8963.73	4763.81	5631.08	4638.05	-	-
HJAP011	463.11	343.08	462.116	C22H22O11	[M+H]+	Chrysoeriol-8-C-glucoside (Scoparin)	金圣草黄素-8-C-葡萄糖苷 (金雀花素)	Flavonoids	黄酮	Flavones	黄酮	301-16-6	1	418894	498897	718528	201576	275345	264987	727635	561795	410506	340802	397916	392800	403038	376238	464920	-	-
mws0066	315.051	151	316.058	C16H12O7	[M-H]-	Isorhamnetin; 3'-Methoxy-3,4',5,7-Tetrahydroxyflavone	异鼠李素	Flavonoids	黄酮	Flavonols	黄酮醇	480-19-3	3	666.637	1387.22	995.765	4632.53	5356.34	4744.13	1822.04	3845.52	931.613	3065.65	1323.63	1797.65	2201.89	2369.35	1902	C10084	-
pmb0711	611.161	303.1	610.153	C27H30O16	[M+H]+	Quercetin-7-O-rutinoside*	槲皮素-7-O-芸香糖苷*	Flavonoids	黄酮	Flavonols	黄酮醇	147714-62-3	1	8.12555e+06	1.40199e+07	8.9427e+06	1.26819e+07	1.95657e+07	8.98792e+06	2.26039e+07	7.51821e+06	9.36598e+06	6.44788e+06	5.75723e+06	4.78515e+06	8.62057e+06	1.06591e+07	9.23088e+06	-	-
Lmlp007435	581.165	147.043	580.158	C30H28O12	[M+H]+	Isosalipurposide-6''-O-p-coumaric acid	异杞柳苷-6''-O-对香豆酸	Flavonoids	黄酮	Chalcones	查耳酮	-	3	12507.2	12950.8	11474.9	19471.1	20031.8	19493.8	13539.9	23720.9	21817.1	22420.8	22352.4	17773.3	13895.5	17284.9	16576.3	-	-
Lmdp003286	465.102	303.061	464.095	C21H20O12	[M+H]+	Isohyperoside	异金丝桃苷	Flavonoids	黄酮	Flavonols	黄酮醇	35589-21-0	3	6.39677e+06	9.24447e+06	4.97242e+06	795803	821119	632614	1.18748e+07	1.32532e+06	1.28865e+06	691850	620899	595731	2.56657e+06	2.99627e+06	3.21807e+06	-	-
mws1094	287.056	259	288.063	C15H12O6	[M-H]-	Aromadendrin (Dihydrokaempferol)	香橙素 (二氢山柰酚)	Flavonoids	黄酮	Flavanonols	二氢黄酮醇	480-20-6	3	3021.26	5043.68	2938.16	3336.84	3284.09	1215.53	7970.6	6221.71	7374.09	2657.25	3760.56	2863.4	3388.11	4259.58	3911.33	C00974	ko00941,ko01100,ko01110
MWSHY0009	301.071	286.048	300.063	C16H12O6	[M+H]+	Diosmetin (5,7,3'-Trihydroxy-4'-methoxyflavone)	香叶木素	Flavonoids	黄酮	Flavones	黄酮	520-34-3	3	3450.57	2245.02	3708.1	2404.1	2072.75	3689.43	5796.37	4087.21	1899.78	9	9	9	2917.93	3012.43	3592.96	C10038	-
Hmcp001628	671.182	347.07	670.175	C29H34O18	[M+H]+	Limocitrin-3,7-di-O-glucoside*	柠檬素-3,7-O-二葡萄糖苷*	Flavonoids	黄酮	Flavonols	黄酮醇	-	3	9	9	9	2872.87	9	2876.31	12917.9	25814.9	45922.9	673735	893603	635434	62470.3	53097.9	50227.9	-	-
Hmcp001579	671.18	347.07	670.175	C29H34O18	[M+H]+	Limocitrin-3-O-sophoroside*	柠檬素-3-O-槐糖苷*	Flavonoids	黄酮	Flavonols	黄酮醇	-	3	9	9	9	2872.87	9	2876.31	12917.9	25814.9	45922.9	673735	893603	635434	62470.3	53097.9	50227.9	-	-
mws0791	593.188	285	594.195	C28H34O14	[M-H]-	Poncirin (Isosakuranetin-7-O-neohesperidoside)	枸橘苷	Flavonoids	黄酮	Flavanones	二氢黄酮	14941-08-3	3	4626.61	6243.8	2334.93	1206.38	2467.39	1156.81	55182.1	1122.96	703.665	9	9	9	6061.84	6317.13	7502.84	C09830	-
HJAP148	581.148	287.059	580.142	C26H28O15	[M+H]+	Kaempferol-3-O-sambubioside	山柰酚-3-O-桑布双糖苷	Flavonoids	黄酮	Flavonols	黄酮醇	27661-51-4	1	3.13614e+07	2.73626e+07	2.17536e+07	7.13502e+06	8.67108e+06	6.13783e+06	2.05121e+07	1.535e+07	1.63253e+07	2.27159e+07	1.77124e+07	1.91413e+07	1.52556e+07	1.35719e+07	1.71467e+07	-	-
MWSHY0012	271.06	215.07	270.053	C15H10O5	[M+H]+	Genistein	染料木素 (金雀异黄素)	Flavonoids	黄酮	Isoflavones	异黄酮	446-72-0	3	631260	823948	479834	488608	515903	566946	206188	204223	230328	317011	300041	267375	335914	407783	419980	C06563	ko00943,ko01100,ko01110
pma6218	419.1	383.1	418.126	C21H22O9	[M+H]+	O-MethylNaringenin-8-C-arabinoside	甲基柚皮素-8-C-阿拉伯糖苷	Flavonoids	黄酮	Flavanones	二氢黄酮	-	3	1.17215e+06	669493	1.08174e+06	268513	154540	296498	300592	267163	288429	241736	331071	420192	516047	406743	465710	-	-
Lmyp004052	611.139	147.044	610.132	C30H26O14	[M+H]+	Quercetin-3-O-(6''-O-p-Coumaroyl)galactoside	槲皮素-3-O-(6''-O-对香豆酰)半乳糖苷	Flavonoids	黄酮	Flavonols	黄酮醇	-	3	32829.7	40928.5	30642.2	138210	34051.6	33841.2	9	9	9	47092.8	46540.6	37118.5	36840.8	41847.2	46846.7	-	-
mws0056	463.088	316.025	464.096	C21H20O12	[M-H]-	Myricetin-3-O-rhamnoside (Myricitrin)	杨梅素-3-O-鼠李糖苷 (杨梅苷)	Flavonoids	黄酮	Flavonols	黄酮醇	17912-87-7	3	278685	844287	256903	377713	780372	344476	428452	202120	151240	214971	174331	164702	294195	349506	373254	C10108	-
pmb0628	613.176	451.1	612.169	C27H32O16	[M+H]+	Eriodictyol-8-C-glucoside-4'-O-glucoside	圣草酚-8-C-葡萄糖苷-4'-O-葡萄糖苷	Flavonoids	黄酮	Flavanones	二氢黄酮	-	3	32636.3	16211.7	76836.9	25021.5	27720.7	22275.3	42834.1	36553.1	57102	36958.7	33698.1	13618.7	28951.7	26677	33682.2	-	-
Lmjp003044	479.118	317.062	478.111	C22H22O12	[M+H]+	Isorhamnetin-3-O-Glucoside*	异鼠李素-3-O-葡萄糖苷*	Flavonoids	黄酮	Flavonols	黄酮醇	5041-82-7	3	112133	100717	119856	89459	79037	45062	233021	169073	125273	56547.5	70961.3	66581.3	100745	90259	114859	-	-
Lmtp002942	535.145	499.123	534.137	C25H26O13	[M+H]+	Apigenin-6,8-di-C-arabinoside*	芹菜素-6,8-二-C-阿拉伯糖苷*	Flavonoids	黄酮	Flavones	黄酮	-	3	465627	491459	642049	402788	482933	411076	623802	532028	534194	202538	264556	308405	431426	499599	393779	-	-
MWSHY0193	225.091	131.052	224.084	C15H12O2	[M+H]+	4'-Hydroxychalcone	4'-羟基查耳酮	Flavonoids	黄酮	Chalcones	查耳酮	2657-25-2	3	2421.27	3905.49	5557.82	1712.54	4743.67	4209.17	3206.14	5892.91	4703.87	9	9	9	3141.38	2458.41	2917.57	C14232	-
pmb3000	503.12	341.1	504.127	C24H24O12	[M-H]-	Chrysoeriol-7-O-(6''-acetyl)glucoside	金圣草黄素-7-O-(6''-乙酰)葡萄糖苷	Flavonoids	黄酮	Flavones	黄酮	-	3	7660.82	8716.84	17529.3	22701.8	18829.4	31366.9	38663.4	33357.4	34570.2	31349	18181.4	26962.2	27784.2	26957.5	21981.7	-	-
MWSHY0053	271.06	137.022	270.053	C15H10O5	[M+H]+	3,7,4'-Trihydroxyflavone	3,7,4'-三羟基黄酮	Flavonoids	黄酮	Flavones	黄酮	2034-65-3	3	9	9	9	28207.8	28060.5	29056.3	22246	18577.1	13182.7	27944.9	27574.6	25065.6	20429.9	21242	25549.3	-	-
Lmdp004696	817.219	369.12	816.211	C38H40O20	[M+H]+	Kaempferol-3-O-(6''-Sinapyl)glucosyl-(1→2)-Galactoside	山柰酚-3-O-(6''-芥子酰)葡萄糖基-(1→2)-葡萄糖苷	Flavonoids	黄酮	Flavonols	黄酮醇	-	3	772.578	1659.31	6184.53	5183.18	5280.79	5153.86	22324.4	10235.1	14589.4	8435.06	13731.4	7036.96	8635.18	10167.4	11065	-	-
pme2459	449.108	287.063	448.101	C21H20O11	[M+H]+	Luteolin-7-O-glucoside (Cynaroside)	木犀草素-7-O-葡萄糖苷 (木犀草苷)	Flavonoids	黄酮	Flavones	黄酮	5373-11-5	1	1.4356e+07	2.828e+07	1.02751e+07	9	9	9	6.09711e+06	1.33527e+06	1.35602e+06	1.35018e+06	1.26826e+06	774259	6.14976e+06	5.89999e+06	7.41262e+06	C03951	ko00944
HJN084	535.114	331.051	536.116	C24H24O14	[M-H]-	Laricitrin-3-O-(6''-acetyl)glucoside	西伯利亚落叶松黄酮-3-O-(6''-乙酰)葡萄糖苷	Flavonoids	黄酮	Flavonols	黄酮醇	-	3	77883.3	110465	225351	13551.5	16041.2	27094.3	40527.9	111644	17536.7	11631.5	12161.4	24505.1	47326.9	56702.6	60720.7	-	-
pma0724	435.129	285.1	434.121	C21H22O10	[M+H]+	Naringenin-6-C-Glucoside	柚皮素-6-C-葡萄糖苷	Flavonoids	黄酮	Flavanones	二氢黄酮	3682-03-9	3	190649	316349	390722	332062	360516	276544	526897	324884	282829	164462	157129	86946.7	299589	357202	281782	-	-
pmp001310	627.156	303.1	626.148	C27H30O17	[M+H]+	6-Hydroxykaempferol-3,6-O-Diglucoside	6-羟基山柰酚-3,6-O-二葡萄糖苷	Flavonoids	黄酮	Flavonols	黄酮醇	-	3	14101	6912.76	22317	9	9	9	73807.5	20147.7	21912.5	9	9	9	36184.2	27956.5	32938.5	-	-
Hmcp002316	449.106	317.06	448.1	C21H20O11	[M+H]+	Isorhamnetin-3-O-arabinoside	异鼠李素-3-O-阿拉伯糖苷	Flavonoids	黄酮	Flavonols	黄酮醇	-	3	59790.9	70643.1	73607.9	7796.6	13068.9	10517.3	27072.1	31549.3	14922	23663.3	27597.9	23156.5	33013.6	25634.8	31178.6	-	-
pmp000127	625.176	607.2	624.169	C28H32O16	[M+H]+	Chrysoeriol-6,8-di-C-glucoside	金圣草黄素-6,8-二-C-葡萄糖苷	Flavonoids	黄酮	Flavones	黄酮	-	3	24323.4	35654.3	22561.7	10222.8	19368.8	12266.6	21364	22561.7	16024	31078.4	22031.5	24998.9	20270.4	20696.5	25385.9	-	-
HJAP136	919.271	303.05	918.264	C39H50O25	[M+H]+	Quercetin-3-O-(2''-O-rhamnosyl)rutinoside-7-O-glucoside	槲皮素-3-O-(2''-O-鼠李糖基)芸香糖苷-7-O-葡萄糖苷	Flavonoids	黄酮	Flavonols	黄酮醇	-	3	841.29	1249.17	1668.39	35095.3	33959.1	32483.6	15225.6	16916.7	34690.5	32290.9	30357.6	29675.8	17557.3	16461	20976.1	-	-
Li512111	519.114	315.051	520.122	C24H24O13	[M-H]-	Isorhamnetin-3-O-(6''-acetylglucoside)	异鼠李素-3-O-(6''-乙酰)葡萄糖苷	Flavonoids	黄酮	Flavonols	黄酮醇	-	3	18948.1	16887.1	31200.2	7089.27	10202.3	10945.3	15501.5	25119.4	16228.2	11710.2	16138	9118.37	12949.6	16036.9	12667.2	-	-
pma0795	551	303.1	550.096	C24H22O15	[M+H]+	Tricetin-5-O-(6''-malonyl)glucoside	五羟黄酮-5-O-(6''-丙二酰)葡萄糖苷	Flavonoids	黄酮	Flavones	黄酮	-	3	89286.4	113683	53300	119740	115344	76922.9	221705	123576	123576	12052.4	33235.1	24264.8	98834.3	77887.5	101251	-	-
pmc1990	299.1	223.1	300.1	C17H16O5	[M-H]-	4'-Hydroxy-5,7-dimethoxyflavanone	4'-羟基-5,7-二甲氧基黄烷酮	Flavonoids	黄酮	Flavanones	二氢黄酮	-	3	791497	763875	798829	3.44021e+06	3.55568e+06	3.60934e+06	3.96504e+06	4.18547e+06	3.83992e+06	4.35606e+06	4.2117e+06	4.21557e+06	1.08208e+06	1.28081e+06	1.43596e+06	-	-
MWS20148	433.113	271.074	432.106	C21H20O10	[M+H]+	Apigenin-4'-O-glucoside*	芹菜素-4'-O-葡萄糖苷*	Flavonoids	黄酮	Flavones	黄酮	-	2	84579.2	93470.9	63532.4	33465.4	44619.4	24885.4	125344	62637.4	50625.4	58827.6	47435.4	47743.5	66456.2	88665.1	78545.3	-	-
Lmdp003509	435.092	303.061	434.085	C20H18O11	[M+H]+	Quercetin-3-O-xyloside (Reynoutrin)	槲皮素-3-O-木糖苷 (瑞诺苷)	Flavonoids	黄酮	Flavonols	黄酮醇	549-32-6	2	229198	937509	276385	367917	493779	376242	343149	408359	392052	312106	285831	248888	254414	305713	339681	-	-
pmb3053	523.125	329.2	524.132	C27H24O11	[M-H]-	Tricin-4'-O-eudesmic acid	苜蓿素-4'-O-三甲氧基苯甲酸	Flavonoids	黄酮	Flavones	黄酮	-	3	1707.42	2009.7	1162.88	9	9	9	9	9	9	9	9	9	609.7	753.328	578.746	-	-
HJN094	729.149	407.074	730.153	C37H30O16	[M-H]-	Galloylprocyanidin B4	没食子酰原花青素 B4	Tannins	鞣质	Proanthocyanidins	原花青素	-	3	2853.05	20964.3	4650.26	3770.09	4608.31	3142.76	10054.1	4616.85	1006	789.91	4444.09	1338.99	4966.33	5310.02	3988.41	-	-
Lmpp003268	757.219	287.055	756.211	C33H40O20	[M+H]+	Kaempferol-3-O-rutinoside-7-O-glucoside	山柰酚-3-O-芸香糖苷-7-O-葡萄糖苷	Flavonoids	黄酮	Flavonols	黄酮醇	-	3	7911.88	19390.3	5750.87	23232.5	18657.9	42305.9	9	8715.81	7184.31	9	2970.97	9	14185.7	11676.4	10778.1	-	-
HJAP156	479.118	333.072	478.111	C22H22O12	[M+H]+	Laricitrin-3-O-rhamnoside	西伯利亚落叶松黄酮-3-O-鼠李糖苷	Flavonoids	黄酮	Flavonols	黄酮醇	-	3	32890.3	21224.2	30464.5	21716	13049.3	15636.5	52178.7	49387.9	29549.5	18706.8	24759.8	21430.8	19213.1	25833.4	23397.9	-	-
Lmtp004044	597.145	303.043	596.138	C26H28O16	[M+H]+	Quercetin-3-O-apiosyl(1→2)galactoside*	槲皮素-3-O-芹糖基(1→2)半乳糖苷*	Flavonoids	黄酮	Flavonols	黄酮醇	-	3	66425.6	170458	88032.3	70866.5	170901	126738	243281	160855	115241	206269	165708	105628	96835.1	121681	93663.3	-	-
Cmsp004086	303.087	229.083	302.079	C16H14O6	[M+H]+	Dihydrokaempferide	二氢山柰素	Flavonoids	黄酮	Flavanonols	二氢黄酮醇	137225-59-3	3	1.02772e+06	1.55594e+06	791254	551344	624321	502480	1.08966e+06	558792	511144	348273	368199	358289	764753	674828	911928	-	-
MWSHY0167	291.086	139.04	290.079	C15H14O6	[M+H]+	Catechin	儿茶素	Flavonoids	黄酮	Flavanols	黄烷醇类	154-23-4	3	29358.5	94337.6	45151.2	86747.5	71316.1	80234.5	131137	114526	138696	48709.3	70231.8	61035.8	108937	80861.6	90407.1	C06562	ko00941,ko01110
Hmlp006426	303.123	167.07	302.115	C17H18O5	[M+H]+	4,4'-dihydroxy-2,6-dimethoxydihydrochalcone	4,4'-二羟基-2,6-二甲氧基二氢查耳酮	Flavonoids	黄酮	Chalcones	查耳酮	151752-08-8	3	32211.4	32304.5	23937.3	2842.35	9	9	9	9	9	9	9	9	10877.8	14283.1	11258.3	-	-
MWSHY0049	303.086	177.055	302.079	C16H14O6	[M+H]+	Hesperetin	橙皮素	Flavonoids	黄酮	Flavanones	二氢黄酮	520-33-2	3	385163	197346	198745	100106	49707.4	67126.9	115885	110111	90687	28299.8	30645.9	30979.5	107002	103505	135937	C01709	ko00941
Lmlp002990	595.166	313.07	594.159	C27H30O15	[M+H]+	Isosaponarin(Isovitexin-4'-O-glucoside)	异皂草苷(异牡荆黄素-4'-O-葡萄糖苷)	Flavonoids	黄酮	Flavones	黄酮	19416-87-6	3	26640.7	23235.9	51281.4	30437.7	71330.7	55163.7	52248.9	32898.9	27118.7	53261.7	42800.7	45653.7	34833.9	32898.9	43751.7	-	-
Lmyp005932	417.118	381.098	416.111	C21H20O9	[M+H]+	Apigenin-6-C-fucoside	芹菜素-6-C-岩藻糖苷	Flavonoids	黄酮	Flavones	黄酮	-	3	17924	26859.5	18941.6	41133.3	47793.1	37935.2	24876.1	35364.6	38708.3	50944	46619.2	47984.1	36024.4	34356.9	45793.3	-	-
Lmnp002845	463.13	343.09	462.116	C22H22O11	[M+H]+	Hispidulin-8-C-glucoside	高车前素-8-C-葡萄糖苷	Flavonoids	黄酮	Flavones	黄酮	-	2	579772	644778	669122	342876	414567	379241	773022	641223	348604	398982	415606	551848	510023	377887	407392	-	-
pmn001551	417.119	402.07	418.126	C21H22O9	[M-H]-	Natsudaidain (3-Hydroxy-3',4',5,6,7,8-hexamethoxyflavone)	柚皮黄素	Flavonoids	黄酮	Flavonols	黄酮醇	35154-55-3	3	23035.8	18504.4	19220.6	6815.83	7169.38	13525	14582.6	22683.2	19571.8	12181.5	11783.6	10947.8	14804.1	20481.8	16410.7	-	-
pmp000126	611.161	593.2	610.153	C27H30O16	[M+H]+	Luteolin-6,8-di-C-glucoside	木犀草素-6,8-C-二葡萄糖苷	Flavonoids	黄酮	Flavones	黄酮	29428-58-8	2	9	63476.7	151324	51375.5	96024.9	9	138333	143406	101634	103850	135471	81305.7	74752.2	106876	102701	C10102	-
mws0044	303.051	125.024	304.058	C15H12O7	[M-H]-	Taxifolin(Dihydroquercetin)	花旗松素(二氢槲皮素)	Flavonoids	黄酮	Flavanonols	二氢黄酮醇	480-18-2	3	4523.88	9	4129.23	10091.9	9208.16	4626.58	17990.5	15409.4	12984.9	11776.9	13468.2	11118.6	7444.62	8187.17	10541.6	C01617	ko00941,ko01100,ko01110
pmf0472	565.155	271.1	564.148	C26H28O14	[M+H]+	Apiin	芹菜苷	Flavonoids	黄酮	Flavones	黄酮	26544-34-3	3	368211	468207	375670	41205.9	70923.4	43145.9	107639	102827	87131.9	86201.9	77366.6	61775.4	128320	176316	185564	C04858	ko00944
Zmcn003256	917.238	755.19	918.243	C42H46O23	[M-H]-	kaempferol-3-p-coumaroyldiglucoside-7-glucoside	山柰酚-3-香豆酰双葡萄糖苷-7-葡萄糖苷	Flavonoids	黄酮	Flavonols	黄酮醇	-	2	9	9	9	5732.01	5882.32	4208.09	2128.86	2356.26	4473.68	4681.82	4558.83	3704.25	3708.74	2803.69	4139.4	-	-
Lmnp003080	565.16	433.11	564.148	C26H28O14	[M+H]+	Hispidulin-8-C-(2''-O-xylosyl)xyloside	高车前素-8-C-(2''-O-木糖基)木糖苷	Flavonoids	黄酮	Flavones	黄酮	-	3	62922.7	97493.7	35495.4	27756.4	36942.8	19324.3	34966.7	23432	25994.1	11643.3	18072.9	7473.07	31574.4	33287.3	22762.7	-	-
pmp000411	565.155	433.1	564.148	C26H28O14	[M+H]+	Genistein-8-C-apiosyl(1→6)glucoside	染料木素-8-C-芹糖基(1→6)葡萄糖苷	Flavonoids	黄酮	Isoflavones	异黄酮	-	3	196090	198659	271400	71923.1	97621.1	84777.3	164409	131015	113034	111321	107040	107024	139577	171259	115585	-	-
Lmsp003161	757.219	287.056	756.211	C33H40O20	[M+H]+	Kaempferol-3-O-sophoroside-7-O-rhamnoside*	山柰酚-3-O-槐糖苷-7-O-鼠李糖苷*	Flavonoids	黄酮	Flavonols	黄酮醇	-	3	9	9	9	10870	7722.87	10012.6	14751.5	5767.16	5793.56	774.87	2659.54	1901.09	9583.59	6599.31	7340.44	-	-
pmp001105	757.219	287.055	756.211	C33H40O20	[M+H]+	Kaempferol-3-O-neohesperidoside-7-O-glucoside*	山柰酚-3-O-新橙皮糖苷-7-O-葡萄糖苷*	Flavonoids	黄酮	Flavonols	黄酮醇	-	3	9	9	9	10870	7722.87	10012.6	14751.5	5767.16	5793.56	774.87	2659.54	1901.09	9583.59	6599.31	7340.44	-	-
Lmmn004912	315.051	271.019	316.058	C16H12O7	[M-H]-	3-O-Methylquercetin	3-O-甲基槲皮素	Flavonoids	黄酮	Flavonols	黄酮醇	1486-70-0	3	8382.24	8644.35	7698.83	9	9	9	1939.48	1470.51	1429.34	9	725.069	926.184	2610	3385.85	2318.76	C04443	ko00944
Hmcp002207	479.118	317.06	478.111	C22H22O12	[M+H]+	Isorhamnetin-7-O-glucoside (Brassicin)*	异鼠李素-7-O-葡萄糖苷 (蔓菁苷)*	Flavonoids	黄酮	Flavonols	黄酮醇	6743-96-0	3	71837.3	136622	100749	102486	89459	50813.3	259301	158561	103315	59061.5	101606	55664	118265	111388	77969.3	-	-
HJAP064	565.118	317.076	564.088	C25H24O15	[M+H]+	Isorhamnetin-3-O-(6''-malonyl)glucoside	异鼠李素-3-O-(6''-丙二酰)葡萄糖苷	Flavonoids	黄酮	Flavonols	黄酮醇	-	3	111448	87617.6	169163	49374.2	74250.1	97790.9	157722	137841	151915	102323	136547	92027.8	113912	104947	74633	-	-
mws0920	301.035	151	302.043	C15H10O7	[M-H]-	Tricetin (5,7,3',4',5'-Pentahydroxyflavone)	五羟黄酮	Flavonoids	黄酮	Flavones	黄酮	520-31-0	3	4239.37	6725.03	4992.01	9	9	9	7497.52	4893.98	3091.9	735.845	2635.47	729.408	5914.66	3971.03	5859.08	C10192	ko00941
pma0214	479	317.1	478.111	C22H22O12	[M+H]+	6-C-Methylquercetin-3-O-glucoside	6-C-甲基槲皮素-3-O-葡萄糖苷	Flavonoids	黄酮	Flavonols	黄酮醇	-	3	103779	64266.1	49077.5	120244	298640	205304	144741	201198	143714	185614	223141	138958	118109	112974	78018.1	-	-
Hmln002199	505.101	300.033	506.107	C23H22O13	[M-H]-	Quercetin-3-O-(6''-O-acetyl)galactoside	槲皮素-3-O-(6''-O-乙酰)半乳糖苷	Flavonoids	黄酮	Flavonols	黄酮醇	-	1	36501.7	48138	67730.7	47012.1	74839.8	65721.4	132471	54768.1	89729.1	34199.5	33112.9	20304.6	36101.7	55577.8	49532	-	-
Lmdp004967	873.207	339.108	872.201	C40H40O22	[M+H]+	Kaempferol-3-O-(2''-feruloyl)glucosyl-(1→2)-(6''-malonyl)glucoside	山柰酚-3-O-(2''-阿魏酰)葡萄糖基-(1→2)-(6''-丙二酰)葡萄糖苷	Flavonoids	黄酮	Flavonols	黄酮醇	-	3	15792.7	11855.6	24174.2	3948.26	7891.26	3864.15	61507.1	33319.7	15578.6	9	9	9	15159.6	19063.1	12415.7	-	-
Zmhp003607	773.213	303.05	772.206	C33H40O21	[M+H]+	Sachaloside IV	Sachaloside IV	Flavonoids	黄酮	Flavones	黄酮	1001645-54-0	3	9	9	9	35274.1	36511.2	13173.3	59916	43473.3	37318.3	217197	209614	158160	68107.1	47261.4	72864	-	-
pmb0579	669.181	207	668.174	C33H32O15	[M+H]+	Chrysoeriol-7-O-(6''-sinapoyl)glucoside	金圣草黄素-7-O-(6''-芥子酰)葡萄糖苷	Flavonoids	黄酮	Flavones	黄酮	-	3	1441.67	1055.53	1107.78	2119.82	1975.03	3158.78	26481.2	22163.2	26473.3	4064.74	10948.3	6986.06	10241.5	6512.28	8828.42	-	-
MWSmce108	273.07	137.022	272.068	C15H12O5	[M+H]+	Butein	紫铆花素	Flavonoids	黄酮	Chalcones	查耳酮	487-52-5	3	9	9	9	10943.8	10487.6	12061.7	14853.9	20623.8	17429.2	10157.4	10376.8	18963.1	10308.7	7955.24	12608.5	C08578	ko00941
Lmmp002995	713.15	303.06	712.149	C30H32O20	[M+H]+	Quercetin-7-O-(2''-malonyl)glucosyl-5-O-glucoside	槲皮素-7-O-(2''-丙二酰)葡萄糖苷-5-O-葡萄糖苷	Flavonoids	黄酮	Flavonols	黄酮醇	-	3	21031.3	41484.1	18670.1	18679.2	10518.8	31438.4	18924.3	21648.7	12621.3	25004.6	10516.3	11535.7	13628	18858.6	12477.2	-	-
pmb0608	549.124	301.4	548.117	C25H24O14	[M+H]+	Chrysoeriol-7-O-(6''-malonyl)glucoside	金圣草黄素-7-O-(6''-丙二酰)葡萄糖苷	Flavonoids	黄酮	Flavones	黄酮	-	3	70743.2	107638	81010.8	25061.5	27051.9	25466.1	141243	69819.1	52290.5	58102.3	57570.4	53219.9	72726.6	45719.7	60101.2	-	-
mws1422	275.091	107	274.084	C15H14O5	[M+H]+	Epiafzelechin	表阿夫儿茶精	Flavonoids	黄酮	Flavanols	黄烷醇类	24808-04-6	3	9888.95	21726.6	20362.7	58923.5	43955.1	26056	100563	96695.1	53168.9	67188	67188	36821	44792.2	35826	57186.2	C12128	ko00941,ko01110
Cmxn004016	451.128	289.078	452.132	C21H24O11	[M-H]-	Dihydromarein	二氢马里苷	Flavonoids	黄酮	Chalcones	查耳酮	-	3	12498	25180.3	14600.4	35215.3	35740.2	37496.5	87193	40029.6	33259.9	9	9	9	23662	34976.5	38038.2	-	-
Hmmn002379	919.259	757.2	920.28	C39H52O25	[M-H]-	Eriodictyol-7-O-rutinoside-4'-O-Sophoroside	圣草酚-7-O-芸香糖苷-4'-O-槐糖苷	Flavonoids	黄酮	Flavanones	二氢黄酮	-	3	1470.58	4027.04	1320.53	11249.2	12065.1	9703.5	25581.3	7832.94	13278.4	9	3231.95	2949.63	6834.24	6778.19	10019	-	-
Lmjp004941	301.071	286.047	300.063	C16H12O6	[M+H]+	3,5,4'-Trihydroxy-7-methoxyflavone (Rhamnocitrin)	鼠李柠檬素	Flavonoids	黄酮	Flavonols	黄酮醇	569-92-6	3	4775.1	4325.49	2243.57	9	9	9	7660.47	7620.93	4019.96	9	9	9	3110.97	3138.62	1988.12	C17059	-
MWSHY0092	597.18	289.072	596.174	C27H32O15	[M+H]+	Eriodictyol-7-O-Rutinoside (Eriocitrin)	圣草次苷	Flavonoids	黄酮	Flavanones	二氢黄酮	13463-28-0	3	51951.6	74966.1	31230.8	84172	63098.5	59166.1	106060	56092.4	47946.1	7144.37	9186.12	6169.21	30606.1	51358.2	41815.9	C09732	-
mws1299	449.108	299.05	448.101	C21H20O11	[M+H]+	Luteolin-8-C-glucoside (Orientin)	木犀草素-8-C-葡萄糖苷 (荭草素)	Flavonoids	黄酮	Flavones	黄酮	28608-75-5	1	4.83008e+07	2.95098e+07	3.09632e+07	2.54067e+07	2.09175e+07	2.00127e+07	4.35808e+07	2.27985e+07	3.12024e+07	2.19198e+07	1.40098e+07	2.27418e+07	2.19546e+07	3.51501e+07	3.64457e+07	C10114	-
pmb0566	581.15	383.2	580.143	C26H28O15	[M+H]+	Luteolin-7-O-glucoside-5-O-arabinoside	木犀草素-7-O-葡萄糖苷-5-O-阿拉伯糖苷	Flavonoids	黄酮	Flavones	黄酮	-	3	40706.1	39688.6	59512.2	80153.2	85455.1	135724	194396	65110.1	61056.1	26727.6	27478.6	40706.1	50140.2	71030.2	85476.1	-	-
pmn001697	445.078	269.051	446.085	C21H18O11	[M-H]-	Apigenin-7-O-glucuronide	芹菜素-7-O-葡萄糖醛酸苷	Flavonoids	黄酮	Flavones	黄酮	29741-09-1	3	9713.49	6730.96	8181.46	9	9	9	4444.94	1253.29	4048.54	9	9	9	3097.2	4922.89	3332.95	-	-
pmp001309	465.103	303.1	464.096	C21H20O12	[M+H]+	6-Hydroxykaempferol-7-O-glucoside	6-羟基山柰酚-7-O-葡萄糖苷	Flavonoids	黄酮	Flavonols	黄酮醇	-	1	709066	1.40355e+06	1.0491e+06	957376	1.95628e+06	1.69673e+06	3.08934e+06	1.14156e+06	1.11067e+06	469942	785572	515777	951929	1.64194e+06	1.33231e+06	-	-
HJAP135	505.123	257.08	504.126	C24H24O12	[M+H]+	Pinocembrin-7-O-(6''-O-malonyl)glucoside	乔松素-7-O-(6''-O-丙二酰)葡萄糖苷	Flavonoids	黄酮	Flavanones	二氢黄酮	-	3	15125.9	22844.2	17082.2	17549.7	14909.5	13810.3	10705.1	4129.25	9925.17	8122.88	11368.1	10163.2	9524	16339.9	15260.3	-	-
Lmpp005842	479.108	333.07	478.101	C22H22O12	[M+H]+	6-Methoxyquercetin-3-O-rhamnoside	6-甲氧基槲皮素-3-O-鼠李糖苷	Flavonoids	黄酮	Flavonols	黄酮醇	-	3	17774.7	24916.2	35323.5	26921	34735.2	15444.6	68190.7	30884.1	18157.9	20331.4	40670	21901.3	22591.8	35102.8	22306.6	-	-
MWSHY0136	449.108	287.055	448.101	C21H20O11	[M+H]+	Kaempferol-3-O-glucoside (Astragalin)	山柰酚-3-O-葡萄糖苷(紫云英苷)	Flavonoids	黄酮	Flavonols	黄酮醇	480-10-4	2	390747	844209	431459	83088	127928	73827.1	403446	230084	196102	9	9	124098	169222	209584	290257	C12249	ko00944,ko01110
pmb0645	627.192	465.2	626.185	C28H34O16	[M+H]+	Hesperetin-6-C-glucoside-7-O-glucoside	橙皮素-6-C-葡萄糖苷-7-O-葡萄糖苷	Flavonoids	黄酮	Flavonols	黄酮醇	-	3	23747	28257.5	27523.2	9	9	9	69334.5	20401.5	25231	9	22668	17225.7	35195.7	26950.5	20023.5	-	-
Lmhn004030	289.072	151.04	290.079	C15H14O6	[M-H]-	5,7,3',4',5'-Pentahydroxyflavan (Tricetiflavan)	5,7,3',4',5'-五羟基黄烷 (特利色黄烷)	Flavonoids	黄酮	Flavanols	黄烷醇类	-	3	2667.06	31690.5	6246.93	3268.27	4189.36	1621.79	8328.14	3389.19	9	1138.31	5294.97	1236.62	3430.3	5855.8	3966.75	-	-
Hmpp003270	449.108	287.05	448.101	C21H20O11	[M+H]+	Luteolin-4'-O-glucoside*	木犀草素-4'-O-葡萄糖苷*	Flavonoids	黄酮	Flavones	黄酮	6920-38-3	3	593202	812606	624679	125297	147731	100914	766803	525601	226887	9	157373	129498	286639	507889	502983	-	-
pmb3042	491.12	329.1	492.127	C23H24O12	[M-H]-	Tricin-5-O-Glucoside	苜蓿素-5-O-葡萄糖苷	Flavonoids	黄酮	Flavones	黄酮	32769-00-9	3	19920.2	12342.8	11957	9	9	9	67350.9	53626.9	68178.3	18655.9	54131.5	91172.4	43753	29019.8	53746.8	-	-
Hmmn003584	739.194	593.14	740.209	C33H40O19	[M-H]-	Luteolin-7-O-rutinoside-5-O-rhamnoside	木犀草素-7-O-芸香糖苷-5-O-鼠李糖苷	Flavonoids	黄酮	Flavones	黄酮	-	3	9	2194.79	9	9	9	9	4786.05	735.115	1453.16	9	9	9	915.573	673.672	1230.61	-	-
Xmyp004678	727.208	287.054	726.201	C32H38O19	[M+H]+	Kaempferol-3-O-(2-O-Xylosyl-6-O-Rhamnosyl)Glucoside	山柰酚-3-O-(2''-O-木糖基-6''-O-鼠李糖基)葡萄糖苷	Flavonoids	黄酮	Flavonols	黄酮醇	-	3	5949.96	16716.2	13459.9	3136.18	5224.18	12216.1	19156.9	17299.4	16133.4	33921.2	10243.5	10444.2	8146.1	14251.1	14869	-	-
Lmzp004885	331.081	315.05	330.074	C17H14O7	[M+H]+	Tricin (5,7,4'-Trihydroxy-3',5'-dimethoxyflavone)	苜蓿素(麦黄酮)	Flavonoids	黄酮	Flavones	黄酮	520-32-1	3	14937.6	2311.96	785.165	586.278	2230.51	581.908	1454.7	768.359	7001.18	1939.17	9	1349.81	2691.16	3767.18	2042.23	C10193	-
Lmhp002374	919.271	303.05	918.264	C39H50O25	[M+H]+	Quercetin-3-O-glucosyl(1→4)rhamnoside-7-O-rutinoside	槲皮素-3-O-葡萄糖基(1→4)鼠李糖苷-7-O-芸香糖苷	Flavonoids	黄酮	Flavonols	黄酮醇	-	2	6466.31	65565.6	3590.37	9	9	9	43121.6	16782.9	11482.9	9	9	10429.1	17425.8	10047.9	19075.1	-	-
pmb0603	625.176	301.6	624.169	C28H32O16	[M+H]+	Chrysoeriol-7,4'-di-O-glucoside	金圣草黄素-7,4'-二-O-葡萄糖苷	Flavonoids	黄酮	Flavones	黄酮	-	3	9	4063.09	9	8050.03	18175	3010.01	5077.34	14032	9	5077.34	4063.09	4012.01	2034.59	3017.02	4020.02	-	-
Hmln001682	667.152	462.08	668.159	C29H32O18	[M-H]-	Quercetin-3-O-(6''-O-acetyl)glucosyl-(1→3)-Galactoside	槲皮素-3-O-(6''-O-乙酰)葡萄糖基-(1→3)-半乳糖苷	Flavonoids	黄酮	Flavonols	黄酮醇	-	3	1863.5	2426.59	2628.04	9	9	9	635.925	965.56	1692.56	552.647	569.976	600.481	2188.84	1091.17	1742.88	-	-
Lssp210056	465.103	303.05	464.096	C21H20O12	[M+H]+	Quercetin3-O-galactoside	槲皮素-3-O-半乳糖苷	Flavonoids	黄酮	Other Flavonoids	其它类黄酮	-	1	1.11668e+06	2.37431e+06	1.94313e+06	1.97428e+06	1.27132e+06	1.57537e+06	2.74313e+06	1.48197e+06	1.57737e+06	1.06914e+06	1.00902e+06	667003	1.85412e+06	935405	1.72445e+06	-	-
Lmzn002177	771.25	725.23	772.243	C34H44O20	[M-H]-	Monoglucosyl hesperidin	单葡萄糖基橙皮苷	Flavonoids	黄酮	Flavanones	二氢黄酮	-	3	9	2117.94	1881.8	1396.99	1779.56	1396	690.3	1908.96	1059.24	2082.14	1736.66	868.872	2116.94	1934.84	1043.04	-	-
Zmgp002857	757.219	303.051	756.211	C33H40O20	[M+H]+	Quercetin-3-O-α-rhamnosyl (1→2)-[α-rhamnosyl (1→6)]-β-glucoside	槲皮素-3-O-鼠李糖基(1→2)-[鼠李糖基(1→6)]-β-葡萄糖苷	Flavonoids	黄酮	Flavonols	黄酮醇	-	3	7349.52	7299.62	2249.37	23136.2	20778.9	10841.8	43136.2	26382.1	32570.4	71194.5	63452.9	45032.3	16848.4	34254.9	25270.9	-	-
Hmlp006326	273.112	137.06	272.105	C16H16O4	[M+H]+	2',4'-dihydroxy-4-methoxydihydrochalcone	2',4'-二羟基-4-甲氧基二氢查耳酮	Flavonoids	黄酮	Chalcones	查耳酮	-	3	10657.4	28709.3	11904.4	11433.5	12483.7	18853.8	16960	20205.9	26377.7	13109.8	13144.6	11874.5	14929.9	7488.22	14712.6	-	-
Hmjp003123	479.082	303.064	478.075	C21H18O13	[M+H]+	Quercetin-5-O-glucuronide	槲皮素-5-O-葡萄糖醛酸苷	Flavonoids	黄酮	Flavonols	黄酮醇	-	3	11416.6	7363.31	9218.36	19798.3	9368.66	9	16438.2	9	11343.7	16660.2	21825.2	15725.9	8300.15	16660.2	11625.1	-	-
Jmgn005927	287.055	125.03	288.063	C15H12O6	[M-H]-	2-hydroxynaringenin	2-羟基柚皮素	Flavonoids	黄酮	Flavanones	二氢黄酮	-	3	7337.14	7586.31	6220.53	9	9	9	16023	9685.97	19950.6	8989.04	7475.06	8461.55	9293.82	4756.42	9728.71	-	-
Cmqp004699	287.057	137.024	286.048	C15H10O6	[M+H]+	Fisetin	漆黄素	Flavonoids	黄酮	Flavonols	黄酮醇	528-48-3	3	14788.9	21897.1	30899.8	132432	118585	30978.6	93368.1	56939.5	111161	35887.3	112961	106972	32353.9	46615.1	21581	C10041	-
MWSslk165	609.183	301.081	608.174	C28H32O15	[M+H]+	Diosmetin-7-O-Neohesperidoside (Neodiosmin)	香叶木素-7-O-新橘皮糖苷	Flavonoids	黄酮	Flavones	黄酮	38665-01-9	3	9	9	9	29485.6	10145.5	26132.8	33090	33635.7	27830.7	9	9	9	27414.4	35479.6	15777.3	-	-
pma6360	477.1	297.2	476.132	C23H24O11	[M+H]+	O-MethylChrysoeriol-8-C-glucoside	甲基金圣草黄素-8-C-葡萄糖苷	Flavonoids	黄酮	Flavones	黄酮	-	3	3887.88	7791.61	5860.35	9	14582.8	9	30604.9	44612.2	30399.4	34321.4	35301.9	59600.7	36959.1	16852.9	23535.9	-	-
Lmsp003853	919.25	303.051	918.243	C42H46O23	[M+H]+	Quercetin-3-O-(6''-O-p-coumaroyl)sophoroside-7-O-rhamnoside	槲皮素-3-O-(6''-O-对香豆酰)槐糖苷-7-O-鼠李糖苷	Flavonoids	黄酮	Flavonols	黄酮醇	-	3	12768.1	88972.7	7299.38	14833	20023.5	28180	35277.9	24204.6	16788.6	12399.7	9	9	12405.9	10384	21506.5	-	-
Hmjp003248	695.145	287.06	694.138	C30H30O19	[M+H]+	Luteolin-7-O-(6''-malonyl)glucuronide-5-O-rhamnoside	木犀草素-7-O-(6''-丙二酰)葡萄糖醛酸苷-5-O-鼠李糖苷	Flavonoids	黄酮	Flavones	黄酮	-	3	9	9	9	9	9	8204.29	2057.11	3087.16	8120.09	9	7106.11	3010.01	5069.05	7193.11	3083.61	-	-
Lmdp002969	481.097	319.057	480.09	C21H20O13	[M+H]+	Myricetin-3-O-galactoside	杨梅素-3-O-半乳糖苷	Flavonoids	黄酮	Flavonols	黄酮醇	15648-86-9	3	32509.8	245574	28341.3	48586.6	61693.2	21954.3	9	9	9	19181.3	29855.5	69687.8	77449.8	33367.5	53135.3	-	-
Zmxp003107	611.161	287.057	610.153	C27H30O16	[M+H]+	Luteolin-7,3'-di-O-glucoside	木犀草素-7,3'-O-二葡萄糖苷	Flavonoids	黄酮	Flavones	黄酮	52187-80-1	3	46073	44070	46096	100204	105214	76816.4	244492	274552	95146.5	263852	230693	262867	210742	148226	89182	-	-
Hmmn002588	741.208	621.16	742.196	C32H38O20	[M-H]-	Eriodictyol-7-O-(2''-O-rhamnosyl)xyloside-4'-O-glucuronide	圣草酚-7-O-(2''-O-鼠李糖基)木糖苷-4'-O-葡萄糖醛酸苷	Flavonoids	黄酮	Flavanones	二氢黄酮	-	3	13927.7	10079.3	16569.4	16698.2	15034.2	13804.3	17082.7	9691.36	16301.8	9	9	9	9455.12	21770.7	14399.9	-	-
Lmmp000897	611.143	287.054	610.132	C30H26O14	[M+H]+	Gallocatechin-(4α→8)-gallocatechin	没食子儿茶素-(4α→8)-没食子儿茶素	Flavonoids	黄酮	Flavanols	黄烷醇类	-	3	31078.4	74260.3	44756.1	43217.6	44348.8	37380.3	147921	69380.9	61922.6	51979.9	36241.9	18382.6	87339.9	76000.1	35346.9	-	-
Lmjp003360	845.198	303.05	844.191	C35H40O24	[M+H]+	Quercetin-3-O-(2''-O-malonyl)sophoroside-7-O-arabinoside	槲皮素-3-O-(2''-O-丙二酰)槐糖苷-7-O-阿拉伯糖苷	Flavonoids	黄酮	Flavonols	黄酮醇	-	2	3645.64	4558.64	5542.04	8020.01	9233.04	9	9	10199.4	4468.57	15692.3	7242.04	20803.9	15838.6	12499.3	6380.64	-	-
Lmgp004959	639.192	331.082	638.185	C29H34O16	[M+H]+	Tricin-7-O-neohesperidoside*	苜蓿素-7-O-新橙皮糖苷*	Flavonoids	黄酮	Flavones	黄酮	53766-40-8	3	15617.9	3923.88	928.538	2652.53	9	2916.57	19971.5	1988.45	7839.88	9422.53	2891.35	9	3903.12	9590.32	6916.9	-	-
Hmgp003086	639.192	331.081	638.184	C29H34O16	[M+H]+	Tricin-7-O-rutinoside*	苜蓿素-7-O-芸香糖苷*	Flavonoids	黄酮	Flavones	黄酮	-	3	15617.9	3923.88	928.538	2652.53	9	2916.57	19971.5	1988.45	7839.88	9422.53	2891.35	9	3903.12	9590.32	6916.9	-	-
mws1660	565.155	529.134	564.123	C26H28O14	[M+H]+	Schaftoside	夏佛塔苷	Flavonoids	黄酮	Flavones	黄酮	51938-32-0	2	23957.4	21099.5	18462.5	3519.52	13188.5	7035.52	14946.5	9672.52	13010.2	10551.5	11425.8	13010.2	13014	14946.5	28553	C10181	-
Hmlp005105	285.076	270.05	284.068	C16H12O5	[M+H]+	3,7-dihydroxy-4'-methoxyflavone	3,7-二羟基-4'-甲氧基黄酮	Flavonoids	黄酮	Flavones	黄酮	-	3	644.091	9	9	9	9	9	4675.5	6399.32	3459.46	5259.5	7106.92	5182.6	4677.51	4655.32	1778.37	-	-
Zmdp003457	627.156	319.046	626.148	C27H30O17	[M+H]+	Myricetin-3-O-galactoside-3'-O-rhamnoside*	杨梅素-3-O-半乳糖苷-3'-O-鼠李糖苷*	Flavonoids	黄酮	Flavonols	黄酮醇	-	3	6606.95	27226.7	9	65069	113866	70488.8	103547	49454	42245.3	56447.3	34489.6	30789.5	60617.5	24158.7	37148.7	-	-
Lmsp003729	627.156	319.046	626.148	C27H30O17	[M+H]+	Myricetin-3-O-rutinoside*	杨梅素-3-O-芸香糖苷*	Flavonoids	黄酮	Flavonols	黄酮醇	-	3	6606.95	27226.7	9	65069	113866	70488.8	103547	49454	42245.3	56447.3	34489.6	30789.5	60617.5	24158.7	37148.7	-	-
pmp000008	359.113	344.08	358.105	C19H18O7	[M+H]+	5-Hydroxy-6,7,3',4'-tetramethoxyflavone	5-羟基-6,7,3',4'-四甲氧基黄酮	Flavonoids	黄酮	Flavones	黄酮	21763-80-4	3	9	9	9	947.064	1583.17	573.944	30055.2	9	9	9	9	9	5175.18	2220.02	2770.23	-	-
Hmcp001509	773.216	317.06	772.206	C33H40O21	[M+H]+	Isorhamnetin-3-O-(2''-O-xylosyl)glucoside-7-O-glucoside	异鼠李素-3-O-(2''-O-木糖基)葡萄糖苷-7-O-葡萄糖苷	Flavonoids	黄酮	Flavonols	黄酮醇	-	3	1134.52	1670.44	2249.37	4495.37	13479.4	10638.5	10312.4	8336.94	10122.7	4566.28	10671.9	4017.39	2810.87	7840.35	5609.51	-	-
Hmlp003185	681.166	287.055	680.159	C30H32O18	[M+H]+	Luteolin-7-O-(6''-malonyl)glucoside-5-O-rhamnoside	木犀草素-7-O-(6''-丙二酰)葡萄糖苷-5-O-鼠李糖苷	Flavonoids	黄酮	Flavones	黄酮	-	2	93801.5	125067	98089.3	9	9	9	9	17060.3	7950.53	14153	9	6188.03	34169.3	16505	48118.9	-	-
pmp000588	549.124	463.12	548.117	C25H24O14	[M+H]+	Diosmetin-7-O-(6''-malonyl)glucoside	香叶木素-7-O-(6''-O-丙二酰)葡萄糖苷	Flavonoids	黄酮	Flavones	黄酮	-	3	29167	19782.4	18152.9	9	9	9	18079.1	7165.12	6418.41	4695.55	7798.13	9	3265.56	7794.86	3862.8	-	-
