# Supplementary material for: Transcriptome and Metabolome Analysis of Color Changes during Fruit Development of Pepper (Capsicum baccatum)
Source: Int J Mol Sci. 2022 Oct 19;23(20):12524. doi: 10.3390/ijms232012524 (PMC9604368; doi:10.3390/ijms232012524)
Supplement: Supplementary file 1 [file ijms-23-12524-s001.zip › Supplementary Table S10.xlsx]

## Sheet: Sheet1
Supplementary Table S10. 200 genes in the pink module.
fromNode	toNode	weight	direction	fromAltName	toAltName
CQW23_32236	CQW23_02722	0.213124	undirected	NA	NA
CQW23_32236	CQW23_27627	0.212572	undirected	NA	NA
CQW23_32236	novel.5626	0.211317	undirected	NA	NA
CQW23_32236	CQW23_18567	0.210302	undirected	NA	NA
CQW23_32236	CQW23_01428	0.210073	undirected	NA	NA
CQW23_32236	CQW23_18627	0.209851	undirected	NA	NA
CQW23_32236	CQW23_19438	0.209626	undirected	NA	NA
CQW23_32236	novel.293	0.209054	undirected	NA	NA
CQW23_32236	CQW23_11908	0.208265	undirected	NA	NA
CQW23_32236	CQW23_00522	0.207758	undirected	NA	NA
CQW23_18627	novel.2035	0.195609	undirected	NA	NA
CQW23_18627	CQW23_20813	0.190258	undirected	NA	NA
CQW23_18627	CQW23_14185	0.188128	undirected	NA	NA
CQW23_18627	novel.528	0.17877	undirected	NA	NA
CQW23_18627	CQW23_17229	0.171134	undirected	NA	NA
CQW23_18627	novel.3606	0.168291	undirected	NA	NA
CQW23_18627	CQW23_22066	0.167693	undirected	NA	NA
CQW23_18627	novel.3170	0.167655	undirected	NA	NA
CQW23_18627	CQW23_14839	0.166269	undirected	NA	NA
CQW23_18627	novel.6399	0.165428	undirected	NA	NA
CQW23_01428	novel.2460	0.221465	undirected	NA	NA
CQW23_01428	CQW23_00091	0.216671	undirected	NA	NA
CQW23_01428	novel.2695	0.213899	undirected	NA	NA
CQW23_01428	CQW23_02722	0.213605	undirected	NA	NA
CQW23_01428	CQW23_00522	0.213462	undirected	NA	NA
CQW23_01428	CQW23_23290	0.213311	undirected	NA	NA
CQW23_01428	novel.293	0.209482	undirected	NA	NA
CQW23_01428	novel.3605	0.205078	undirected	NA	NA
CQW23_01428	CQW23_24779	0.204482	undirected	NA	NA
CQW23_01428	novel.3670	0.204481	undirected	NA	NA
CQW23_23290	novel.2695	0.20668	undirected	NA	NA
CQW23_23290	novel.2035	0.206099	undirected	NA	NA
CQW23_23290	CQW23_00522	0.205749	undirected	NA	NA
CQW23_23290	CQW23_00091	0.205172	undirected	NA	NA
CQW23_23290	CQW23_18627	0.205062	undirected	NA	NA
CQW23_23290	CQW23_27186	0.203159	undirected	NA	NA
CQW23_23290	novel.2460	0.202808	undirected	NA	NA
CQW23_23290	novel.293	0.201667	undirected	NA	NA
CQW23_23290	CQW23_27627	0.200647	undirected	NA	NA
CQW23_23290	CQW23_02416	0.198599	undirected	NA	NA
CQW23_11908	novel.293	0.219798	undirected	NA	NA
CQW23_11908	CQW23_24779	0.219537	undirected	NA	NA
CQW23_11908	CQW23_02722	0.216673	undirected	NA	NA
CQW23_11908	CQW23_18627	0.214738	undirected	NA	NA
CQW23_11908	CQW23_00522	0.214581	undirected	NA	NA
CQW23_11908	CQW23_01428	0.214226	undirected	NA	NA
CQW23_11908	CQW23_32243	0.213276	undirected	NA	NA
CQW23_11908	CQW23_05041	0.209086	undirected	NA	NA
CQW23_11908	CQW23_23290	0.208743	undirected	NA	NA
CQW23_11908	CQW23_27667	0.207917	undirected	NA	NA
CQW23_24296	CQW23_20412	0.23394	undirected	NA	NA
CQW23_24296	CQW23_23535	0.233716	undirected	NA	NA
CQW23_24296	CQW23_19761	0.229105	undirected	NA	NA
CQW23_24296	CQW23_02416	0.225906	undirected	NA	NA
CQW23_24296	CQW23_13693	0.22115	undirected	NA	NA
CQW23_24296	CQW23_09779	0.218231	undirected	NA	NA
CQW23_24296	CQW23_27186	0.217738	undirected	NA	NA
CQW23_24296	CQW23_19438	0.216406	undirected	NA	NA
CQW23_24296	CQW23_04700	0.216366	undirected	NA	NA
CQW23_24296	CQW23_23290	0.216296	undirected	NA	NA
CQW23_11696	CQW23_18627	0.220268	undirected	NA	NA
CQW23_11696	CQW23_02722	0.219218	undirected	NA	NA
CQW23_11696	CQW23_01428	0.216428	undirected	NA	NA
CQW23_11696	CQW23_31099	0.216041	undirected	NA	NA
CQW23_11696	CQW23_32243	0.21372	undirected	NA	NA
CQW23_11696	CQW23_27667	0.213131	undirected	NA	NA
CQW23_11696	CQW23_28031	0.212851	undirected	NA	NA
CQW23_11696	CQW23_32236	0.212167	undirected	NA	NA
CQW23_11696	CQW23_11908	0.212096	undirected	NA	NA
CQW23_11696	novel.293	0.210616	undirected	NA	NA
CQW23_02722	CQW23_00522	0.218523	undirected	NA	NA
CQW23_02722	novel.293	0.214349	undirected	NA	NA
CQW23_02722	novel.2460	0.213957	undirected	NA	NA
CQW23_02722	CQW23_18627	0.206098	undirected	NA	NA
CQW23_02722	novel.1572	0.205425	undirected	NA	NA
CQW23_02722	CQW23_18567	0.205275	undirected	NA	NA
CQW23_02722	CQW23_27667	0.203992	undirected	NA	NA
CQW23_02722	CQW23_00091	0.201796	undirected	NA	NA
CQW23_02722	CQW23_23290	0.200965	undirected	NA	NA
CQW23_02722	CQW23_27627	0.200334	undirected	NA	NA
novel.293	CQW23_18627	0.21349	undirected	NA	NA
novel.293	novel.528	0.202331	undirected	NA	NA
novel.293	novel.1572	0.198135	undirected	NA	NA
novel.293	novel.5626	0.1901	undirected	NA	NA
novel.293	CQW23_04888	0.189364	undirected	NA	NA
novel.293	CQW23_17763	0.186338	undirected	NA	NA
novel.293	novel.3689	0.184033	undirected	NA	NA
novel.293	novel.2695	0.182053	undirected	NA	NA
novel.293	novel.2035	0.181541	undirected	NA	NA
novel.293	CQW23_18317	0.180473	undirected	NA	NA
CQW23_00522	novel.293	0.222783	undirected	NA	NA
CQW23_00522	novel.2460	0.211556	undirected	NA	NA
CQW23_00522	novel.1572	0.210329	undirected	NA	NA
CQW23_00522	CQW23_18567	0.209523	undirected	NA	NA
CQW23_00522	novel.3670	0.206893	undirected	NA	NA
CQW23_00522	novel.3689	0.204171	undirected	NA	NA
CQW23_00522	CQW23_18627	0.202111	undirected	NA	NA
CQW23_00522	novel.2695	0.202004	undirected	NA	NA
CQW23_00522	CQW23_24075	0.19935	undirected	NA	NA
CQW23_00522	CQW23_17763	0.196838	undirected	NA	NA
novel.5626	CQW23_18627	0.202116	undirected	NA	NA
novel.5626	CQW23_27410	0.177459	undirected	NA	NA
novel.5626	novel.2035	0.173197	undirected	NA	NA
novel.5626	novel.3606	0.169021	undirected	NA	NA
novel.5626	CQW23_17229	0.162877	undirected	NA	NA
novel.5626	CQW23_20813	0.159718	undirected	NA	NA
novel.5626	CQW23_14185	0.159428	undirected	NA	NA
novel.5626	CQW23_09013	0.158154	undirected	NA	NA
novel.5626	CQW23_17654	0.157552	undirected	NA	NA
novel.5626	novel.4675	0.155229	undirected	NA	NA
CQW23_18567	CQW23_18627	0.202318	undirected	NA	NA
CQW23_18567	novel.293	0.199153	undirected	NA	NA
CQW23_18567	novel.5626	0.196468	undirected	NA	NA
CQW23_18567	novel.1572	0.191558	undirected	NA	NA
CQW23_18567	CQW23_29244	0.184087	undirected	NA	NA
CQW23_18567	novel.3689	0.181055	undirected	NA	NA
CQW23_18567	CQW23_28555	0.177748	undirected	NA	NA
CQW23_18567	novel.3605	0.175471	undirected	NA	NA
CQW23_18567	CQW23_04888	0.174872	undirected	NA	NA
CQW23_18567	CQW23_27410	0.17389	undirected	NA	NA
CQW23_11286	CQW23_07487	0.223061	undirected	NA	NA
CQW23_11286	CQW23_31099	0.220489	undirected	NA	NA
CQW23_11286	CQW23_05328	0.212843	undirected	NA	NA
CQW23_11286	CQW23_05041	0.212017	undirected	NA	NA
CQW23_11286	CQW23_24779	0.211732	undirected	NA	NA
CQW23_11286	CQW23_18627	0.211273	undirected	NA	NA
CQW23_11286	CQW23_19754	0.208817	undirected	NA	NA
CQW23_11286	CQW23_32243	0.207459	undirected	NA	NA
CQW23_11286	CQW23_04069	0.206879	undirected	NA	NA
CQW23_11286	CQW23_32414	0.203216	undirected	NA	NA
CQW23_27627	CQW23_04888	0.202869	undirected	NA	NA
CQW23_27627	CQW23_18627	0.197354	undirected	NA	NA
CQW23_27627	CQW23_00522	0.194958	undirected	NA	NA
CQW23_27627	CQW23_04700	0.193534	undirected	NA	NA
CQW23_27627	CQW23_28245	0.192941	undirected	NA	NA
CQW23_27627	novel.293	0.192782	undirected	NA	NA
CQW23_27627	CQW23_19936	0.190362	undirected	NA	NA
CQW23_27627	CQW23_27186	0.189553	undirected	NA	NA
CQW23_27627	novel.5626	0.188106	undirected	NA	NA
CQW23_27627	CQW23_09695	0.187752	undirected	NA	NA
novel.1572	CQW23_18627	0.20485	undirected	NA	NA
novel.1572	novel.5626	0.189501	undirected	NA	NA
novel.1572	novel.2035	0.173097	undirected	NA	NA
novel.1572	CQW23_14185	0.17255	undirected	NA	NA
novel.1572	CQW23_27410	0.167689	undirected	NA	NA
novel.1572	CQW23_17763	0.166016	undirected	NA	NA
novel.1572	novel.3605	0.164301	undirected	NA	NA
novel.1572	CQW23_20813	0.158442	undirected	NA	NA
novel.1572	novel.3606	0.15662	undirected	NA	NA
novel.1572	novel.528	0.156543	undirected	NA	NA
CQW23_28182	CQW23_24296	0.207357	undirected	NA	NA
CQW23_28182	CQW23_16539	0.195599	undirected	NA	NA
CQW23_28182	CQW23_23290	0.19389	undirected	NA	NA
CQW23_28182	CQW23_04408	0.193308	undirected	NA	NA
CQW23_28182	CQW23_01705	0.192676	undirected	NA	NA
CQW23_28182	CQW23_21961	0.192512	undirected	NA	NA
CQW23_28182	CQW23_26416	0.192449	undirected	NA	NA
CQW23_28182	novel.4545	0.191545	undirected	NA	NA
CQW23_28182	CQW23_02416	0.190248	undirected	NA	NA
CQW23_28182	CQW23_23297	0.189648	undirected	NA	NA
CQW23_13591	CQW23_24296	0.199842	undirected	NA	NA
CQW23_13591	CQW23_23290	0.196574	undirected	NA	NA
CQW23_13591	CQW23_18627	0.192966	undirected	NA	NA
CQW23_13591	CQW23_27186	0.189846	undirected	NA	NA
CQW23_13591	CQW23_32236	0.189607	undirected	NA	NA
CQW23_13591	CQW23_01428	0.189447	undirected	NA	NA
CQW23_13591	novel.2035	0.189098	undirected	NA	NA
CQW23_13591	CQW23_11696	0.187629	undirected	NA	NA
CQW23_13591	CQW23_09940	0.187383	undirected	NA	NA
CQW23_13591	novel.4284	0.186885	undirected	NA	NA
CQW23_19438	CQW23_27627	0.203651	undirected	NA	NA
CQW23_19438	CQW23_04888	0.198164	undirected	NA	NA
CQW23_19438	CQW23_18627	0.197795	undirected	NA	NA
CQW23_19438	novel.293	0.196344	undirected	NA	NA
CQW23_19438	novel.5626	0.195351	undirected	NA	NA
CQW23_19438	CQW23_02416	0.189591	undirected	NA	NA
CQW23_19438	CQW23_00522	0.189238	undirected	NA	NA
CQW23_19438	CQW23_04700	0.189121	undirected	NA	NA
CQW23_19438	CQW23_18567	0.18876	undirected	NA	NA
CQW23_19438	novel.25	0.187826	undirected	NA	NA
CQW23_04069	CQW23_07487	0.234515	undirected	NA	NA
CQW23_04069	CQW23_09964	0.228663	undirected	NA	NA
CQW23_04069	CQW23_24779	0.223552	undirected	NA	NA
CQW23_04069	CQW23_31099	0.21987	undirected	NA	NA
CQW23_04069	CQW23_27667	0.217819	undirected	NA	NA
CQW23_04069	CQW23_31002	0.216908	undirected	NA	NA
CQW23_04069	CQW23_02722	0.216095	undirected	NA	NA
CQW23_04069	CQW23_03026	0.216072	undirected	NA	NA
CQW23_04069	CQW23_11908	0.214465	undirected	NA	NA
CQW23_04069	CQW23_31998	0.214119	undirected	NA	NA
CQW23_28591	CQW23_23535	0.234848	undirected	NA	NA
CQW23_28591	CQW23_16539	0.22296	undirected	NA	NA
CQW23_28591	CQW23_01705	0.216137	undirected	NA	NA
CQW23_28591	CQW23_06089	0.209435	undirected	NA	NA
CQW23_28591	CQW23_19438	0.204172	undirected	NA	NA
CQW23_28591	novel.3472	0.203457	undirected	NA	NA
CQW23_28591	CQW23_21458	0.201739	undirected	NA	NA
CQW23_28591	CQW23_07087	0.200499	undirected	NA	NA
CQW23_28591	CQW23_17000	0.200072	undirected	NA	NA
CQW23_28591	CQW23_14826	0.199602	undirected	NA	NA
