# Supplementary material for: Transcriptome and Metabolome Analysis of Color Changes during Fruit Development of Pepper (Capsicum baccatum)
Source: Int J Mol Sci. 2022 Oct 19;23(20):12524. doi: 10.3390/ijms232012524 (PMC9604368; doi:10.3390/ijms232012524)
Supplement: Supplementary file 1 [file ijms-23-12524-s001.zip › Supplementary Table S11.xlsx]

## Sheet: Sheet1
Supplementary Table S11. 200 genes in the yellow module.
fromNode	toNode	weight	direction	fromAltName	toAltName
novel.4790	CQW23_28933	0.307904	undirected	NA	NA
CQW23_18476	novel.5822	0.308818	undirected	NA	NA
novel.4790	CQW23_17651	0.309113	undirected	NA	NA
CQW23_18476	novel.2639	0.309335	undirected	NA	NA
CQW23_18476	novel.7125	0.309765	undirected	NA	NA
CQW23_27906	CQW23_25664	0.309965	undirected	NA	NA
CQW23_27906	CQW23_18076	0.310264	undirected	NA	NA
CQW23_18476	CQW23_32121	0.3104	undirected	NA	NA
novel.4790	CQW23_26228	0.310531	undirected	NA	NA
novel.4790	CQW23_11715	0.312496	undirected	NA	NA
CQW23_27906	CQW23_02939	0.312592	undirected	NA	NA
CQW23_18476	CQW23_23625	0.312994	undirected	NA	NA
CQW23_02598	CQW23_17651	0.313028	undirected	NA	NA
novel.4790	novel.753	0.313145	undirected	NA	NA
CQW23_27906	novel.753	0.313276	undirected	NA	NA
CQW23_02598	CQW23_32121	0.3135	undirected	NA	NA
CQW23_18476	CQW23_02939	0.313738	undirected	NA	NA
CQW23_02598	CQW23_28933	0.313984	undirected	NA	NA
CQW23_02598	CQW23_11666	0.314178	undirected	NA	NA
CQW23_18086	CQW23_12075	0.315781	undirected	NA	NA
CQW23_18086	novel.6266	0.315995	undirected	NA	NA
CQW23_17560	CQW23_19349	0.316076	undirected	NA	NA
CQW23_17560	CQW23_02939	0.316237	undirected	NA	NA
CQW23_17560	novel.6266	0.316382	undirected	NA	NA
novel.4790	novel.6935	0.316957	undirected	NA	NA
novel.753	CQW23_17651	0.31766	undirected	NA	NA	UDPGT
CQW23_18476	novel.753	0.317904	undirected	NA	NA
novel.753	novel.3637	0.318609	undirected	NA	NA	UDPGT
novel.753	CQW23_03061	0.318962	undirected	NA	NA	UDPGT
novel.753	CQW23_27609	0.319618	undirected	NA	NA	UDPGT
CQW23_27906	CQW23_26228	0.319908	undirected	NA	NA
CQW23_18086	CQW23_02598	0.32005	undirected	NA	NA
novel.753	CQW23_02939	0.320235	undirected	NA	NA	UDPGT
novel.753	CQW23_11715	0.320944	undirected	NA	NA	UDPGT
novel.753	CQW23_28933	0.321168	undirected	NA	NA	UDPGT
novel.753	novel.1160	0.321343	undirected	NA	NA	UDPGT
CQW23_02598	novel.5822	0.321375	undirected	NA	NA
CQW23_02598	CQW23_26228	0.321462	undirected	NA	NA
CQW23_27906	novel.7125	0.32157	undirected	NA	NA
CQW23_18086	novel.1160	0.32165	undirected	NA	NA
novel.4790	novel.7125	0.321731	undirected	NA	NA
novel.753	CQW23_32121	0.322008	undirected	NA	NA	UDPGT
CQW23_18476	CQW23_15524	0.323041	undirected	NA	NA
CQW23_17560	novel.6935	0.32331	undirected	NA	NA
novel.753	novel.5822	0.323347	undirected	NA	NA	UDPGT
CQW23_02598	novel.6935	0.323362	undirected	NA	NA
CQW23_02728	CQW23_00331	0.323755	undirected	NA	NA
CQW23_02728	CQW23_27955	0.323913	undirected	NA	NA
novel.4790	novel.1160	0.32405	undirected	NA	NA
novel.4790	novel.2288	0.324102	undirected	NA	NA
CQW23_02728	CQW23_19618	0.3242	undirected	NA	NA
CQW23_18086	CQW23_02554	0.324478	undirected	NA	NA
CQW23_18476	novel.2288	0.32449	undirected	NA	NA
CQW23_17560	CQW23_12075	0.324645	undirected	NA	NA
CQW23_02728	CQW23_18420	0.324862	undirected	NA	NA
CQW23_02598	CQW23_02939	0.325435	undirected	NA	NA
CQW23_02728	CQW23_28933	0.325645	undirected	NA	NA
novel.4790	CQW23_02939	0.325687	undirected	NA	NA
CQW23_17560	novel.7125	0.325694	undirected	NA	NA
CQW23_18476	novel.1160	0.325875	undirected	NA	NA
CQW23_18420	novel.2288	0.326286	undirected	NA	NA
CQW23_18420	CQW23_11666	0.326322	undirected	NA	NA
CQW23_18086	CQW23_23064	0.326723	undirected	NA	NA
novel.1765	novel.1160	0.326749	undirected	NA	NA
CQW23_02728	CQW23_23064	0.326826	undirected	NA	NA
CQW23_18086	novel.753	0.327354	undirected	NA	NA
CQW23_02598	novel.7125	0.32756	undirected	NA	NA
novel.1765	novel.2288	0.327614	undirected	NA	NA
CQW23_18420	CQW23_32849	0.328004	undirected	NA	NA
CQW23_26228	CQW23_11417	0.328064	undirected	NA	NA	MBD
CQW23_02728	CQW23_02554	0.328159	undirected	NA	NA
CQW23_18420	CQW23_15524	0.32857	undirected	NA	NA
CQW23_17560	CQW23_15524	0.328876	undirected	NA	NA
CQW23_26228	novel.3944	0.328936	undirected	NA	NA	MBD
CQW23_26228	CQW23_06160	0.328975	undirected	NA	NA	MBD
CQW23_18420	CQW23_11544	0.32905	undirected	NA	NA
novel.1765	CQW23_12075	0.329164	undirected	NA	NA
CQW23_18190	novel.5822	0.329214	undirected	NA	NA
CQW23_18086	CQW23_13952	0.329438	undirected	NA	NA
CQW23_18190	CQW23_18086	0.329456	undirected	NA	NA
CQW23_18420	CQW23_08194	0.329509	undirected	NA	NA
CQW23_27906	CQW23_15524	0.329574	undirected	NA	NA
CQW23_26228	novel.1615	0.329968	undirected	NA	NA	MBD
CQW23_26228	CQW23_31961	0.330017	undirected	NA	NA	MBD
CQW23_17560	novel.2288	0.33007	undirected	NA	NA
CQW23_18420	CQW23_17651	0.330364	undirected	NA	NA
CQW23_27906	novel.1160	0.33038	undirected	NA	NA
CQW23_02598	novel.1160	0.330838	undirected	NA	NA
novel.1765	novel.6266	0.330917	undirected	NA	NA
CQW23_18190	CQW23_21766	0.330977	undirected	NA	NA
CQW23_17560	CQW23_06160	0.33102	undirected	NA	NA
CQW23_27906	novel.2288	0.331173	undirected	NA	NA
CQW23_17725	novel.7125	0.331311	undirected	NA	NA	GST_N
CQW23_17560	novel.1160	0.331329	undirected	NA	NA
CQW23_18190	CQW23_20849	0.331526	undirected	NA	NA
CQW23_27906	novel.6935	0.331655	undirected	NA	NA
CQW23_17725	novel.1160	0.331791	undirected	NA	NA	GST_N
CQW23_17725	novel.2288	0.331863	undirected	NA	NA	GST_N
CQW23_02728	CQW23_23275	0.332086	undirected	NA	NA
CQW23_26228	novel.5822	0.33245	undirected	NA	NA	MBD
CQW23_17725	CQW23_15524	0.332585	undirected	NA	NA	GST_N
CQW23_18420	CQW23_01408	0.332673	undirected	NA	NA
CQW23_18086	CQW23_15524	0.332701	undirected	NA	NA
CQW23_18190	CQW23_29424	0.332705	undirected	NA	NA
CQW23_18190	novel.2288	0.332798	undirected	NA	NA
CQW23_18420	novel.1160	0.333126	undirected	NA	NA
novel.1765	CQW23_16431	0.333159	undirected	NA	NA
CQW23_18086	CQW23_18420	0.333467	undirected	NA	NA
CQW23_26228	novel.1314	0.333608	undirected	NA	NA	MBD
CQW23_17725	novel.6935	0.333699	undirected	NA	NA	GST_N
CQW23_26228	novel.6379	0.333988	undirected	NA	NA	MBD
CQW23_17725	CQW23_16431	0.334047	undirected	NA	NA	GST_N
CQW23_17725	CQW23_20937	0.334188	undirected	NA	NA	GST_N
CQW23_00121	CQW23_20937	0.334409	undirected	NA	NA	Glycos_transf_1
CQW23_18190	CQW23_20937	0.334605	undirected	NA	NA
CQW23_00121	CQW23_21766	0.334674	undirected	NA	NA	Glycos_transf_1
CQW23_15524	novel.6222	0.335166	undirected	NA	NA	zf-CCCH
CQW23_15524	novel.5822	0.33519	undirected	NA	NA	zf-CCCH
CQW23_18190	novel.3915	0.335236	undirected	NA	NA
CQW23_15524	novel.2288	0.33553	undirected	NA	NA	zf-CCCH
CQW23_15524	CQW23_02598	0.335549	undirected	NA	NA	zf-CCCH
novel.1765	novel.7125	0.335559	undirected	NA	NA
novel.3915	CQW23_18420	0.335632	undirected	NA	NA
novel.3915	CQW23_14734	0.33571	undirected	NA	NA
novel.3915	CQW23_01185	0.33574	undirected	NA	NA
CQW23_00121	CQW23_20849	0.335754	undirected	NA	NA	Glycos_transf_1
novel.1765	CQW23_15524	0.335803	undirected	NA	NA
CQW23_18190	CQW23_13952	0.335961	undirected	NA	NA
CQW23_29424	CQW23_18086	0.336279	undirected	NA	NA	ADH_zinc_N
CQW23_15524	CQW23_02939	0.336362	undirected	NA	NA	zf-CCCH
CQW23_02728	CQW23_21766	0.33682	undirected	NA	NA
novel.1765	CQW23_26228	0.336923	undirected	NA	NA
novel.3915	CQW23_32849	0.336988	undirected	NA	NA
CQW23_00121	CQW23_16778	0.33714	undirected	NA	NA	Glycos_transf_1
CQW23_29424	CQW23_00719	0.337243	undirected	NA	NA	ADH_zinc_N
CQW23_00121	CQW23_01408	0.337266	undirected	NA	NA	Glycos_transf_1
CQW23_00121	CQW23_29424	0.337432	undirected	NA	NA	Glycos_transf_1
CQW23_29424	novel.5822	0.337745	undirected	NA	NA	ADH_zinc_N
CQW23_29424	CQW23_11666	0.337755	undirected	NA	NA	ADH_zinc_N
CQW23_26424	CQW23_23274	0.338064	undirected	NA	NA	Pkinase
CQW23_15524	novel.7125	0.338069	undirected	NA	NA	zf-CCCH
CQW23_26424	CQW23_16818	0.338278	undirected	NA	NA	Pkinase
CQW23_29424	CQW23_14734	0.338307	undirected	NA	NA	ADH_zinc_N
CQW23_15524	CQW23_32849	0.338521	undirected	NA	NA	zf-CCCH
CQW23_26424	CQW23_15304	0.338526	undirected	NA	NA	Pkinase
CQW23_18420	CQW23_13952	0.338727	undirected	NA	NA
novel.3915	CQW23_01408	0.338872	undirected	NA	NA
CQW23_26424	CQW23_15441	0.338942	undirected	NA	NA	Pkinase
CQW23_15524	CQW23_14734	0.338995	undirected	NA	NA	zf-CCCH
CQW23_20937	CQW23_08106	0.339018	undirected	NA	NA	Glyco_hydro_17
novel.3915	novel.2623	0.339325	undirected	NA	NA
CQW23_15524	CQW23_11666	0.339389	undirected	NA	NA	zf-CCCH
CQW23_00121	novel.3915	0.339785	undirected	NA	NA	Glycos_transf_1
CQW23_26424	CQW23_19705	0.33986	undirected	NA	NA	Pkinase
CQW23_20937	CQW23_04296	0.339954	undirected	NA	NA	Glyco_hydro_17
novel.3915	CQW23_18086	0.340341	undirected	NA	NA
CQW23_26228	CQW23_02939	0.340382	undirected	NA	NA	MBD
CQW23_29424	CQW23_01185	0.340436	undirected	NA	NA	ADH_zinc_N
CQW23_26424	CQW23_27158	0.340469	undirected	NA	NA	Pkinase
CQW23_17725	CQW23_08157	0.34048	undirected	NA	NA	GST_N
novel.3915	CQW23_08194	0.340532	undirected	NA	NA
novel.3915	CQW23_03775	0.340566	undirected	NA	NA
novel.3915	CQW23_11715	0.340638	undirected	NA	NA
CQW23_29424	CQW23_02939	0.340707	undirected	NA	NA	ADH_zinc_N
CQW23_17725	CQW23_20849	0.34078	undirected	NA	NA	GST_N
CQW23_26424	novel.3199	0.340979	undirected	NA	NA	Pkinase
CQW23_02728	novel.3915	0.341018	undirected	NA	NA
CQW23_20937	CQW23_20849	0.341164	undirected	NA	NA	Glyco_hydro_17
CQW23_26424	CQW23_21766	0.34143	undirected	NA	NA	Pkinase
novel.1765	novel.6935	0.34144	undirected	NA	NA
CQW23_17725	CQW23_13952	0.34144	undirected	NA	NA	GST_N
CQW23_00121	CQW23_08157	0.341657	undirected	NA	NA	Glycos_transf_1
CQW23_26424	CQW23_05058	0.341768	undirected	NA	NA	Pkinase
CQW23_15524	CQW23_11941	0.341842	undirected	NA	NA	zf-CCCH
CQW23_18190	CQW23_05058	0.341869	undirected	NA	NA
CQW23_26424	CQW23_07076	0.341886	undirected	NA	NA	Pkinase
CQW23_20937	CQW23_27906	0.342154	undirected	NA	NA	Glyco_hydro_17
CQW23_00121	CQW23_13952	0.342197	undirected	NA	NA	Glycos_transf_1
CQW23_20937	novel.1765	0.342201	undirected	NA	NA	Glyco_hydro_17
CQW23_29424	CQW23_01408	0.342414	undirected	NA	NA	ADH_zinc_N
CQW23_20937	CQW23_26319	0.342805	undirected	NA	NA	Glyco_hydro_17
CQW23_00121	CQW23_05058	0.342996	undirected	NA	NA	Glycos_transf_1
CQW23_29424	CQW23_05058	0.343248	undirected	NA	NA	ADH_zinc_N
CQW23_20937	CQW23_14734	0.343449	undirected	NA	NA	Glyco_hydro_17
CQW23_20937	novel.5822	0.34368	undirected	NA	NA	Glyco_hydro_17
novel.1765	CQW23_13952	0.344309	undirected	NA	NA
CQW23_20937	CQW23_11941	0.346267	undirected	NA	NA	Glyco_hydro_17
CQW23_20849	CQW23_11122	0.346302	undirected	NA	NA	Pro_isomerase
CQW23_20849	novel.6251	0.346735	undirected	NA	NA	Pro_isomerase
CQW23_26228	novel.6935	0.346954	undirected	NA	NA	MBD
CQW23_20849	CQW23_22115	0.347373	undirected	NA	NA	Pro_isomerase
CQW23_20849	novel.6386	0.347392	undirected	NA	NA	Pro_isomerase
CQW23_20849	CQW23_26960	0.347561	undirected	NA	NA	Pro_isomerase
CQW23_20937	CQW23_13952	0.347847	undirected	NA	NA	Glyco_hydro_17
CQW23_20849	CQW23_26228	0.348046	undirected	NA	NA	Pro_isomerase
CQW23_29424	CQW23_13952	0.348133	undirected	NA	NA	ADH_zinc_N
CQW23_20849	novel.6379	0.348231	undirected	NA	NA	Pro_isomerase
CQW23_20849	CQW23_04296	0.348774	undirected	NA	NA	Pro_isomerase
CQW23_20849	novel.1314	0.349866	undirected	NA	NA	Pro_isomerase
CQW23_20849	CQW23_13952	0.353008	undirected	NA	NA	Pro_isomerase
