# Supplementary material for: Transcriptome and Metabolome Analysis of Color Changes during Fruit Development of Pepper (Capsicum baccatum)
Source: Int J Mol Sci. 2022 Oct 19;23(20):12524. doi: 10.3390/ijms232012524 (PMC9604368; doi:10.3390/ijms232012524)
Supplement: Supplementary file 1 [file ijms-23-12524-s001.zip › Supplementary Table S2.xlsx]

## Sheet: shee1
Supplementary Table S2. All carotenoid metabolites
Index	Compounds	物质	Class	物质类别	Q1 (Da)	Q3 (Da)	Molecular Weight	Ion mode	Ionization model	Formula	MWXS2269501a_R1	MWXS2269501a_R2	MWXS2269501a_R3	mCbO_1	mCbO_2	mCbO_3	mCbR_1	mCbR_2	mCbR_3	mCbW_1	mCbW_2	mCbW_3	mCbY_1	mCbY_2	mCbY_3	cpd_ID	CAS	kegg_map
Carotenoid_04	β-carotene	β-胡萝卜素	carotenes	胡萝卜素	537.6	177.1	536.4382	positive	[M+H]+	C40H56	6.28223455	6.7737	6.71574	4.80128604	4.54018835	9.15170957	14.6290616	12.2181762	12.2208925	0.498152475	0.325888145	0.515807692	2.03876652	2.13004309	1.8906699	C02094	7235-40-7	ko00906,ko01100,ko01110,ko01240
Carotenoid_05	phytofluene	六氢番茄红素	carotenes	胡萝卜素	543.5	81.2	542.4852	positive	[M+H]+	C40H62	N/A	N/A	N/A	N/A	N/A	N/A	N/A	N/A	N/A	N/A	N/A	N/A	N/A	N/A	N/A	C05414	27664-65-9	ko00906,ko01100,ko01110
Carotenoid_02	lycopene	番茄红素	carotenes	胡萝卜素	537.4	81	536.4382	positive	[M+H]+	C40H56	N/A	N/A	N/A	N/A	N/A	N/A	N/A	N/A	N/A	N/A	N/A	N/A	N/A	N/A	N/A	C05432	502-65-8	ko00906,ko01100,ko01110,ko01240
Carotenoid_01	α-carotene	α-胡萝卜素	carotenes	胡萝卜素	537.5	123.2	536.438232	positive	[M+H]+	C40H56	0.80887862	0.861678	0.793492	1.02113877	0.683013646	1.25499232	1.84849041	1.66693495	1.73113305	N/A	N/A	N/A	0.26494193	0.238699569	0.38698835	C05433	7488-99-5	ko00906,ko01100,ko01110
Carotenoid_03	γ-carotene	γ-胡萝卜素	carotenes	胡萝卜素	537.4	177.3	536.4382	positive	[M+H]+	C40H56	0.2078435	0.243214	0.208536	0.342043145	0.268189506	0.489930849	0.421608476	0.464921779	0.522303105	N/A	N/A	N/A	N/A	N/A	N/A	C05435	472-93-5	ko00906,ko01100,ko01110
Carotenoid_07	ε-carotene	ε-胡萝卜素	carotenes	胡萝卜素	537.6	123.2	536.438232	positive	[M+H]+	C40H56	N/A	N/A	N/A	N/A	N/A	N/A	0.164812513	0.163260395	0.11423977	N/A	N/A	N/A	N/A	N/A	N/A	C16276	472-89-9	ko00906,ko01100,ko01110
Carotenoid_06	(E/Z)-phytoene	八氢番茄红素	carotenes	胡萝卜素	545.3	81	544.5008	positive	[M+H]+	C40H64	55.2359827	56.5554	58.4962	152.349098	147.658466	275.485978	43.7093845	50.4610951	46.4112688	N/A	N/A	N/A	N/A	N/A	N/A	C05421	13920-14-4	ko00906,ko01100,ko01110
Carotenoid_12	lutein palmitate	叶黄素棕榈酸酯	xanthophylls	叶黄素	789.8	533.5	806.8	positive	[M+H-18]+	C56H86O3	N/A	N/A	N/A	N/A	N/A	N/A	N/A	N/A	N/A	0.272227723	0.184822568	0.228668016	N/A	N/A	N/A	--	-	-
Carotenoid_17	lutein dimyristate	叶黄素二肉豆蔻酸酯	xanthophylls	叶黄素	761.8	533.5	988.8	positive	[M+H-228]+	C68H108O4	N/A	N/A	N/A	N/A	N/A	N/A	N/A	N/A	N/A	0.030599604	0.0134246751	0.020284413	N/A	N/A	N/A	--	-	-
Carotenoid_13	lutein stearate	叶黄素硬脂酸酯	xanthophylls	叶黄素	817.8	533.5	834.8	positive	[M+H-18]+	C58H90O3	N/A	N/A	N/A	N/A	N/A	N/A	N/A	N/A	N/A	N/A	N/A	N/A	N/A	N/A	N/A	--	-	-
Carotenoid_67	echinenone	海胆烯酮	xanthophylls	叶黄素	551.6	203.1	550.9	positive	[M+H]+	C40H54O	N/A	N/A	N/A	N/A	N/A	N/A	N/A	N/A	N/A	0.00123171089	N/A	N/A	N/A	N/A	N/A	C08592	432-68-8	ko00906,ko01110
Carotenoid_66	canthaxanthin	角黄素	xanthophylls	叶黄素	565.5	203.3	564.8	positive	[M+H]+	C40H52O2	N/A	N/A	N/A	N/A	N/A	N/A	0.00154171746	0.00132166735	0.000890065803	0.000433845545	N/A	N/A	N/A	N/A	N/A	C08583	514-78-3	ko00906,ko01110
Carotenoid_58	neoxanthin	新黄质	xanthophylls	叶黄素	601.4	565.5	600.4179	positive	[M+H]+	C40H56O4	N/A	N/A	N/A	N/A	N/A	N/A	N/A	N/A	N/A	0.587140594	0.42300512	0.467807692	0.082071686	0.0961196631	0.120889903	C13431	14660-91-4	ko00906,ko01100,ko01110
Carotenoid_50	zeaxanthin-oleate-palmitate	玉米黄质-油酸酯-棕榈酸酯	xanthophylls	叶黄素	1071.9	789.8	1070.9	positive	[M+H]+	C74H118O4	N/A	N/A	N/A	N/A	N/A	0.00506275451	N/A	N/A	N/A	N/A	N/A	N/A	N/A	N/A	N/A	--	-	-
Carotenoid_29	violaxanthin myristate	紫黄质肉豆蔻酸酯	xanthophylls	叶黄素	811.8	793.7	810.8	positive	[M+H]+	C54H82O5	N/A	N/A	N/A	1.18891931	N/A	N/A	N/A	N/A	N/A	0.25510495	0.235112249	0.277631579	1.26971366	1.43066197	1.68309903	--	-	-
Carotenoid_09	lutein caprate	叶黄素癸酸酯	xanthophylls	叶黄素	705.7	533.5	722.7	positive	[M+H-18]+	C50H74O3	N/A	N/A	N/A	N/A	N/A	N/A	N/A	N/A	N/A	N/A	N/A	N/A	N/A	N/A	N/A	--	-	-
Carotenoid_14	5,6epoxy-luttein dilaurate	5,6环氧叶黄素二月桂酸酯	xanthophylls	叶黄素	749.6	549.5	948.6	positive	[M+H-200]+	C64H100O5	N/A	N/A	N/A	N/A	N/A	N/A	N/A	N/A	N/A	N/A	N/A	N/A	N/A	N/A	N/A	--	-	-
Carotenoid_15	lutein dilaurate	叶黄素二月桂酸酯	xanthophylls	叶黄素	733.5	533.3	933.5	positive	[M+H-201]+	C64H101O4	N/A	N/A	N/A	N/A	N/A	N/A	N/A	N/A	N/A	N/A	N/A	N/A	N/A	N/A	N/A	--	-	-
Carotenoid_18	lutein dipalmitate	叶黄素二棕榈酸酯	xanthophylls	叶黄素	789.8	533.5	1044.8	positive	[M+H-256]+	C72H116O4	N/A	N/A	N/A	N/A	N/A	N/A	N/A	N/A	N/A	N/A	N/A	N/A	N/A	N/A	N/A	--	-	-
Carotenoid_54	β-cryptoxanthin oleate	β-隐黄质油酸酯	xanthophylls	叶黄素	817.8	535.4	816.8	positive	[M+H]+	C58H88O2	N/A	N/A	N/A	N/A	N/A	N/A	N/A	N/A	N/A	N/A	N/A	N/A	N/A	N/A	N/A	--	-	-
Carotenoid_49	zeaxanthin-palmitate-stearate	玉米黄质-棕榈酸酯-硬脂酸酯	xanthophylls	叶黄素	1074.1	789.8	1073.1	positive	[M+H]+	C74H120O4	N/A	N/A	N/A	N/A	N/A	N/A	N/A	N/A	N/A	N/A	N/A	N/A	N/A	N/A	N/A	--	-	-
Carotenoid_40	zeaxanthin myristoleate	玉米黄质肉豆蔻油酸酯	xanthophylls	叶黄素	777.7	551.4	776.7	positive	[M+H]+	C54H80O3	N/A	N/A	N/A	N/A	N/A	N/A	N/A	N/A	N/A	N/A	N/A	N/A	N/A	N/A	N/A	--	-	-
Carotenoid_39	violaxanthin dioleate	紫黄质二油酸酯	xanthophylls	叶黄素	1129.9	829.8	1128.9	positive	[M+H]+	C76H120O6	N/A	N/A	N/A	N/A	N/A	N/A	N/A	N/A	N/A	N/A	N/A	N/A	N/A	N/A	N/A	--	-	-
Carotenoid_38	violaxanthin-myristate-oleate	紫黄质-肉豆蔻酸酯-油酸酯	xanthophylls	叶黄素	1075.9	847.7	1074.9	positive	[M+H]+	C72H114O6	N/A	N/A	N/A	N/A	N/A	N/A	N/A	N/A	N/A	N/A	N/A	N/A	N/A	N/A	N/A	--	-	-
Carotenoid_37	violaxanthin dipalmitate	紫黄质二棕榈酸酯	xanthophylls	叶黄素	1077.9	821.7	1076.9	positive	[M+H]+	C72H116O6	N/A	N/A	N/A	N/A	N/A	N/A	N/A	N/A	N/A	N/A	N/A	N/A	N/A	N/A	N/A	--	-	-
Carotenoid_53	β-cryptoxanthin palmitate	β-隐黄质棕榈酸酯	xanthophylls	叶黄素	791.9	535.5	790.9	positive	[M+H]+	C56H86O2	0.937905114	1.106706	0.987742	3.75210537	2.73855468	4.14358433	1.03467407	0.916060107	1.3733539	N/A	N/A	N/A	N/A	N/A	N/A	--	-	-
Carotenoid_36	violaxanthin-myristate-palmitate	紫黄质-肉豆蔻酸酯-棕榈酸酯	xanthophylls	叶黄素	1050	793.8	1049	positive	[M+H]+	C70H112O6	N/A	N/A	N/A	N/A	N/A	N/A	N/A	N/A	N/A	N/A	N/A	N/A	N/A	N/A	N/A	--	-	-
Carotenoid_32	violaxanthin dilaurate	紫黄质二月桂酸酯	xanthophylls	叶黄素	966.7	948.8	965.7	positive	[M+H]+	C64H101O6	N/A	N/A	N/A	N/A	N/A	N/A	N/A	N/A	N/A	N/A	N/A	N/A	N/A	N/A	N/A	--	-	-
Carotenoid_31	violaxanthin palmitoleate	紫黄质棕榈油酸酯	xanthophylls	叶黄素	837.7	745.6	836.7	positive	[M+H]+	C56H84O5	N/A	N/A	N/A	N/A	N/A	N/A	N/A	N/A	N/A	N/A	N/A	N/A	N/A	N/A	N/A	--	-	-
Carotenoid_25	rubixanthin myristate	玉红黄质肉豆蔻酸酯	xanthophylls	叶黄素	763.5	533.5	762.5	positive	[M+H]+	C54H82O2	N/A	N/A	N/A	N/A	N/A	N/A	N/A	N/A	N/A	N/A	N/A	N/A	N/A	N/A	N/A	--	-	-
Carotenoid_23	rubixanthin caprate	玉红黄质发酸酯	xanthophylls	叶黄素	707.7	535.6	706.7	positive	[M+H]+	C50H74O2	N/A	N/A	N/A	N/A	N/A	N/A	N/A	N/A	N/A	N/A	N/A	N/A	N/A	N/A	N/A	--	-	-
Carotenoid_21	lutein oleate	叶黄素油酸酯	xanthophylls	叶黄素	815.7	533.4	832.7	positive	[M+H-18]+	C58H88O3	N/A	N/A	N/A	N/A	N/A	N/A	N/A	N/A	N/A	N/A	N/A	N/A	N/A	N/A	N/A	--	-	-
Carotenoid_20	lutein dioleate	叶黄素二油酸酯	xanthophylls	叶黄素	815.7	533.4	1096.7	positive	[M+H-282]+	C76H120O4	N/A	N/A	N/A	N/A	N/A	N/A	N/A	N/A	N/A	N/A	N/A	N/A	N/A	N/A	N/A	--	-	-
Carotenoid_35	violaxanthin dimyristate	紫黄质二肉豆蔻酸酯	xanthophylls	叶黄素	1021.8	793.7	1020.8	positive	[M+H]+	C68H108O6	N/A	N/A	N/A	N/A	N/A	N/A	N/A	N/A	N/A	N/A	N/A	N/A	N/A	N/A	N/A	--	-	-
Carotenoid_43	zeaxanthin dilaurate	玉米黄质二月桂酸酯	xanthophylls	叶黄素	933.9	533.2	932.9	positive	[M+H]+	C64H100O4	0.174456973	0.1778666	0.1707418	0.371709189	0.316294446	0.465207453	0.263664985	0.353585838	0.493851532	N/A	N/A	N/A	N/A	N/A	N/A	--	-	-
Carotenoid_34	violaxanthin-myristate-laurate	紫黄质-肉豆蔻酸酯-月桂酸酯	xanthophylls	叶黄素	993.8	975.7	992.8	positive	[M+H]+	C66H104O6	N/A	N/A	N/A	0.564889027	0.510059581	0.443006147	0.634288597	0.60319473	0.51006169	N/A	N/A	N/A	0.277362835	0.414680768	0.459743689	--	-	-
Carotenoid_55	antheraxanthin	花药黄质	xanthophylls	叶黄素	585.5	175.4	584.4229	positive	[M+H]+	C40H56O3	N/A	N/A	N/A	N/A	N/A	N/A	N/A	N/A	N/A	N/A	N/A	N/A	N/A	N/A	N/A	C08579	640-03-9	ko00906,ko01100,ko01110
Carotenoid_27	violaxanthin dibutyrate	紫黄质二丁酸酯	xanthophylls	叶黄素	741.6	653.5	740.6	positive	[M+H]+	C48H68O6	0.0252092832	0.0206836	0.0220698	0.0270004149	0.0253253892	0.0310697272	0.0296821393	0.0431554138	0.0329457125	0.021219802	0.0107063608	0.0282087045	0.0157552263	0.0204271445	0.0399417476	--	-	-
Carotenoid_56	zeaxanthin	玉米黄质	xanthophylls	叶黄素	569.4	477.5	568.428	positive	[M+H]+	C40H56O2	11.189464	10.48396	10.7663	28.5826592	26.9119739	36.4254706	9.41949546	7.88017703	16.2249846	0.649188119	0.540155573	0.377686235	4.04773728	3.10969448	2.75732039	C06098	144-68-3	ko00906,ko01100,ko01110
Carotenoid_57	violaxanthin	紫黄质	xanthophylls	叶黄素	601.4	221	600.4179	positive	[M+H]+	C40H56O4	1.21420826	1.218232	1.258288	0.595177349	0.575172016	1.29392048	2.57148335	2.35405517	2.47626979	0.26910099	0.24855258	0.290072874	0.434577493	0.631261261	0.625163107	C08614	126-29-4	ko00906,ko01100,ko01110
Carotenoid_59	lutein	叶黄素	xanthophylls	叶黄素	551.5	175.4	568.428	positive	[M+H-18]+	C40H56O2	0.104080304	0.1017328	0.102877	0.311257001	0.161141072	0.223582405	0.141709788	0.108144298	0.1508248	6.34893069	3.86687672	5.61993927	0.135897277	0.181619467	0.207227184	C08601	127-40-2	ko00906,ko01100,ko01110
Carotenoid_60	β-cryptoxanthin	β-隐黄质	xanthophylls	叶黄素	553.5	177.4	552.4331	positive	[M+H]+	C40H56O	2.02188745	2.07878	2.0899	2.1725783	1.93815107	3.68495966	4.28643794	4.0286126	3.90725889	0.170541782	0.124934423	0.134522065	0.370841009	0.344212691	0.312864078	C08591	472-70-8	ko00906,ko01110
Carotenoid_64	α-cryptoxanthin	α-隐黄质	xanthophylls	叶黄素	553.5	123.1	552.43	positive	[M+H]+	C40H56O	0.670227973	0.636464	0.665876	0.397654014	0.358867961	0.739567806	1.55380827	1.40516674	1.57153815	0.0898506931	0.077729618	0.0860840081	0.0986698038	0.080416177	0.108257476	C15981	24480-38-4	ko00906
Carotenoid_45	zeaxanthin dimyristate	玉米黄质二肉豆蔻酸酯	xanthophylls	叶黄素	990	761.8	989	positive	[M+H]+	C68H108O4	20.3341549	19.51984	18.57838	45.6241444	40.0334422	52.6657703	26.4080727	29.640387	41.008431	0.0194634455	N/A	0.014087834	2.5124149	2.06519781	1.38569126	--	-	-
Carotenoid_26	rubixanthin palmitate	玉红黄质棕榈酸酯	xanthophylls	叶黄素	791.7	535.4	790.7	positive	[M+H]+	C56H86O2	0.378823167	0.346586	0.280156	1.07406762	1.0633942	1.05326354	0.369804238	0.42544051	0.483209953	0.0506887129	0.0360206774	0.0370864372	0.0294657589	N/A	0.0655980583	--	-	-
Carotenoid_62	8'-apo-beta-carotenal	8'-β-阿朴胡萝卜素醛	xanthophylls	叶黄素	417.3	325.3	416.638	positive	[M+H]+	C30H40O	0.020342596	0.01855528	0.01554624	0.0171933624	0.0149192005	0.0210240108	0.0255685166	0.0233023878	0.0321486737	0.00673427723	N/A	N/A	0.00850406488	0.00833654524	0.00792864078	C19728	1107-26-2	-
Carotenoid_11	lutein myristate	叶黄素肉豆蔻酸酯	xanthophylls	叶黄素	761.8	533.5	778.8	positive	[M+H-18]+	C54H82O3	1.0571719	1.20525	1.177738	1.54112217	1.25596195	2.52819823	2.16343088	2.16340058	2.9375694	N/A	N/A	N/A	0.0937200641	0.0778088523	0.112206408	--	-	-
Carotenoid_52	β-cryptoxanthin myristate	β-隐黄质肉豆蔻酸酯	xanthophylls	叶黄素	763.9	535.5	762.9	positive	[M+H]+	C54H82O2	2.94621072	2.6644	2.70172	7.97465256	5.33497982	8.70207453	4.24992936	4.51072458	4.51581328	N/A	N/A	N/A	0.10217461	0.12715707	0.106103689	--	-	-
Carotenoid_22	neochrome palmitate	新色素棕榈酸酯	xanthophylls	叶黄素	821.7	565.5	838.7	positive	[M+H-18]+	C56H86O5	2.00807147	1.964912	2.11966	2.24434765	1.92886796	3.51993853	4.18240161	3.06346233	3.28827884	N/A	N/A	N/A	0.885999199	0.702643948	0.989192233	--	-	-
Carotenoid_24	rubixanthin laurate	玉红黄质月桂酸酯	xanthophylls	叶黄素	735.6	535.4	734.6	positive	[M+H]+	C52H78O2	0.545268022	0.50293	0.487964	0.671566065	0.584180281	0.973394161	1.04604642	1.21313503	1.19389472	N/A	N/A	N/A	0.026418302	0.0266995691	0.0240481553	--	-	-
Carotenoid_28	violaxanthin laurate	紫黄质月桂酸酯	xanthophylls	叶黄素	783.7	583.4	800.7	positive	[M+H-18]+	C52H80O6	0.810959129	0.863748	0.65554	0.161025306	0.191762829	0.424473684	2.01375378	2.38941951	1.44836521	N/A	N/A	N/A	0.0653930717	0.0510573835	0.0463099029	--	-	-
Carotenoid_30	violaxanthin palmitate	紫黄质棕榈酸酯	xanthophylls	叶黄素	839.8	821.8	838.8	positive	[M+H]+	C56H86O5	1.54056891	1.608546	1.473836	1.50823273	1.36196041	2.33117557	3.31664985	2.54446274	2.33392967	N/A	N/A	N/A	0.603193833	0.655225225	0.968118447	--	-	-
Carotenoid_41	zeaxanthin palmitate	玉米黄质棕榈酸酯	xanthophylls	叶黄素	807.8	551.5	806.8	positive	[M+H]+	C56H86O3	2.51696447	2.10388	2.28022	4.8138353	4.07153565	6.09719554	4.05872856	3.51383285	5.50999383	N/A	N/A	N/A	0.540378454	0.396754798	0.407052427	--	-	-
Carotenoid_44	zeaxanthin-laurate-myristate	玉米黄质-月桂酸酯-肉豆蔻酸酯	xanthophylls	叶黄素	962.7	733.5	961.7	positive	[M+H]+	C66H105O4	0.284374615	0.308376	0.2861	0.771966397	0.630326735	0.832570111	0.419897074	0.423371758	0.665891425	N/A	N/A	N/A	0.0298348018	0.0277755582	0.0182713786	--	-	-
Carotenoid_46	zeaxanthin-laurate-palmitate	玉米黄质-月桂酸酯-棕榈酸酯	xanthophylls	叶黄素	989.9	533.4	988.9	positive	[M+H]+	C68H108O4	3.40926268	3.3412	3.3865	8.13943165	7.15427638	8.61895889	4.81519677	5.03974887	7.00413325	N/A	N/A	N/A	0.35159992	0.367185664	0.24378835	--	-	-
Carotenoid_47	zeaxanthin-myristate-palmitate	玉米黄质-肉豆蔻酸酯-棕榈酸酯	xanthophylls	叶黄素	1018.1	533.6	1017.1	positive	[M+H]+	C70H112O4	1.57536661	1.463058	1.449832	3.98705663	3.42767634	4.35109489	1.45952977	1.79733635	2.63518404	N/A	N/A	N/A	0.180862635	0.153638073	0.115747767	--	-	-
Carotenoid_48	zeaxanthin dipalmitate	玉米黄质二棕榈酸酯	xanthophylls	叶黄素	789.5	533.5	1045.1	positive	[M+H-256]+	C72H116O4	0.728406244	0.725476	0.606062	2.31207218	1.72967134	2.62066846	0.720561049	0.580189378	1.14287888	N/A	N/A	N/A	0.0672817381	0.0454637681	0.0391401942	C08609	144-67-2	-
Carotenoid_51	β-cryptoxanthin laurate	β-隐黄质月桂酸	xanthophylls	叶黄素	735.8	535.5	734.8	positive	[M+H]+	C52H78O2	0.778796467	0.736648	0.743932	1.3902178	1.1864655	1.89935075	1.31236125	1.35791684	1.68034752	N/A	N/A	N/A	0.0299875851	0.0214506463	0.0142438641	--	-	-
Carotenoid_63	capsanthin	辣椒红素	xanthophylls	叶黄素	585.5	109.1	584.871	positive	[M+H]+	C40H56O3	32.8194701	31.5512	31.9216	30.7187306	27.0887949	51.9792547	53.1971746	49.4606834	67.2204401	N/A	N/A	N/A	9.48131758	9.01057579	6.92001942	C08584	465-42-9	ko00906
Carotenoid_65	capsorubin	辣椒玉红素	xanthophylls	叶黄素	601.4	109	600.42	positive	[M+H]+	C40H56O4	0.893756418	0.863042	0.849076	0.966977805	0.790317125	1.6116116	1.3273441	1.33424043	1.45957228	N/A	N/A	N/A	0.295506608	0.321261261	0.396598058	C08585	470-38-2	ko00906
Carotenoid_33	violaxanthin-myristate-caprate	紫黄质-肉豆蔻酸酯-发酸酯	xanthophylls	叶黄素	965.7	947.8	964.7	positive	[M+H]+	C64H100O6	0.202035326	0.1767472	0.1821466	0.229914955	0.189094561	0.260243949	0.282310797	0.268731988	0.217468641	N/A	N/A	N/A	N/A	0.156482374	0.0957046602	--	-	-
Carotenoid_68	β-citraurin	β-柠乌素	xanthophylls	叶黄素	433.3	341.1	432.6	positive	[M+H]+	C30H40O2	0.014219162	0.01352556	0.01416252	0.0106058909	0.00948616183	0.0157230311	0.0297315843	0.0325594895	0.0308860786	N/A	N/A	N/A	0.0027439127	N/A	N/A	C20894	650-69-1	ko01100,ko01110
Carotenoid_16	5,6epoxy-lutein-caprate-palmitate	5,6环氧叶黄素-发酸酯-棕榈酸酯	xanthophylls	叶黄素	805.4	549.4	976.4	positive	[M+H-172]+	C66H104O5	0.371729308	0.427562	0.41197	0.939390168	1.10740919	1.23839608	N/A	N/A	0.641661526	N/A	N/A	N/A	0.383718462	0.419443792	0.336466019	--	-	-
Carotenoid_08	antheraxanthin dipalmitate	花药黄质二棕榈酸酯	xanthophylls	叶黄素	1061	805	1060	positive	[M+H]+	C72H115O5	N/A	N/A	N/A	0.214187928	0.182079569	0.139726854	N/A	N/A	N/A	0.115052475	0.0988842064	0.0697506073	0.114863036	0.116471994	0.238691262	--	-	-
Carotenoid_10	lutein laurate	叶黄素月桂酸酯	xanthophylls	叶黄素	733.5	533.3	750.5	positive	[M+H-18]+	C52H78O3	0.187634422	0.1795468	0.215608	0.201150384	0.188702479	0.382451018	0.402783047	0.398935776	0.583057783	N/A	N/A	N/A	N/A	N/A	N/A	--	-	-
Carotenoid_19	lutein distearate	叶黄素二硬脂酸酯	xanthophylls	叶黄素	817.9	533.5	1100.9	positive	[M+H-284]+	C76H124O4	0.0182923804	0.021003	0.01940126	0.043643435	0.0486392466	0.0453960814	0.0274603431	0.0284792096	0.0531680033	N/A	N/A	N/A	N/A	N/A	N/A	--	-	-
Carotenoid_42	zeaxanthin-caprate-laurate	玉米黄质-辛酸酯-月桂酸酯	xanthophylls	叶黄素	906.9	533.6	905.9	positive	[M+H]+	C60H121O4	0.0387130828	0.0352564	0.0393002	0.0388730554	0.074793965	0.075939685	0.0528805247	0.0622836558	0.0890335184	N/A	N/A	N/A	N/A	N/A	N/A	--	-	-
Carotenoid_61	astaxanthin	虾青素	xanthophylls	叶黄素	597.3	147.1	596.84	positive	[M+H]+	C40H52O4	N/A	N/A	N/A	N/A	N/A	N/A	N/A	N/A	N/A	N/A	N/A	N/A	N/A	N/A	N/A	C08580	472-61-7	ko00906,ko01110
