# Supplementary material for: Transcriptome and Metabolome Analysis of Color Changes during Fruit Development of Pepper (Capsicum baccatum)
Source: Int J Mol Sci. 2022 Oct 19;23(20):12524. doi: 10.3390/ijms232012524 (PMC9604368; doi:10.3390/ijms232012524)
Supplement: Supplementary file 1 [file ijms-23-12524-s001.zip › Supplementary Table S3.xlsx]

## Sheet: Sheet1
Supplementary Table S3. Top 20 flavonoid metabolites in CbW-vs-CbY combination.
Index	Formula	Compounds	物质	Class I	物质一级分类	Class II	物质二级分类	CAS	Level	mCbW_1	mCbW_2	mCbW_3	mCbY_1	mCbY_2	mCbY_3	VIP	P-value	Fold_Change	Log2FC	Type
Lmhp002374	C39H50O25	Quercetin-3-O-glucosyl(1→4)rhamnoside-7-O-rutinoside	槲皮素-3-O-葡萄糖基(1→4)鼠李糖苷-7-O-芸香糖苷	Flavonoids	黄酮	Flavonols	黄酮醇	-	2	6466.31	65565.6	3590.37	9	9	9	1.23055	0.338424	0.000357037	-11.4516	down
Lmjp003295	C22H22O12	6-Methoxykaempferol-3-O-glucoside	6-甲氧基山柰酚-3-O-葡萄糖苷	Flavonoids	黄酮	Flavonols	黄酮醇	63422-27-5	3	118891	98596.1	70391	220444	474602	164244	1.04307	0.181809	2.98491	1.57769	up
Cmqp004699	C15H10O6	Fisetin	漆黄素	Flavonoids	黄酮	Flavonols	黄酮醇	528-48-3	3	14788.9	21897.1	30899.8	132432	118585	30978.6	1.00583	0.15065	4.17242	2.06088	up
mws0914	C15H12O5	3,5,7-Trihydroxyflavanone (Pinobanksin)	3,5,7-三羟基黄烷酮 (短叶松素)	Flavonoids	黄酮	Flavanonols	二氢黄酮醇	548-82-3	1	662660	862034	495891	3.34127e+06	3.83012e+06	1.00985e+06	1.04449	0.140265	4.04894	2.01754	up
mws0919	C21H20O10	Kaempferol-3-O-rhamnoside (Afzelin)(Kaempferin)	山柰酚-3-O-鼠李糖苷 (阿福豆苷)(番泻叶山柰苷)	Flavonoids	黄酮	Flavonols	黄酮醇	482-39-3	1	913855	2.03152e+06	577802	86785.9	139892	137649	1.19042	0.138577	0.103409	-3.27357	down
Cmsp004086	C16H14O6	Dihydrokaempferide	二氢山柰素	Flavonoids	黄酮	Flavanonols	二氢黄酮醇	137225-59-3	3	1.02772e+06	1.55594e+06	791254	551344	624321	502480	1.07231	0.126176	0.49724	-1.00799	down
Lmlp006175	C21H22O10	Isosalipurposide (Phlorizin Chalcone)	异杞柳苷 (根皮苷查耳酮)	Flavonoids	黄酮	Chalcones	查耳酮	4547-85-7	2	7.08783e+06	1.25227e+07	6.49947e+06	3.40928e+06	3.76056e+06	4.23808e+06	1.11089	0.122838	0.436917	-1.19457	down
mws0791	C28H34O14	Poncirin (Isosakuranetin-7-O-neohesperidoside)	枸橘苷	Flavonoids	黄酮	Flavanones	二氢黄酮	14941-08-3	3	4626.61	6243.8	2334.93	1206.38	2467.39	1156.81	1.0065	0.119754	0.365805	-1.45085	down
Lmmp002334	C33H40O21	Quercetin-3-O-rutinoside-7-O-glucoside	槲皮素-3-O-芸香糖苷-7-O-葡萄糖苷	Flavonoids	黄酮	Flavonols	黄酮醇	-	3	9	9	9	42551.5	15792.7	14159.2	1.26804	0.119647	2685.31	11.3909	up
pme2960	C15H12O5	Naringenin chalcone; 2',4,4',6'-Tetrahydroxychalcone	柚皮素查耳酮	Flavonoids	黄酮	Chalcones	查耳酮	73692-50-9	1	498210	872133	330418	2.19286e+06	2.71336e+06	894346	1.0346	0.11768	3.41057	1.77001	up
HJN084	C24H24O14	Laricitrin-3-O-(6''-acetyl)glucoside	西伯利亚落叶松黄酮-3-O-(6''-乙酰)葡萄糖苷	Flavonoids	黄酮	Flavonols	黄酮醇	-	3	77883.3	110465	225351	13551.5	16041.2	27094.3	1.18683	0.11575	0.137025	-2.86749	down
pme3475	C15H12O5	Butin; 7,3',4'-Trihydroxyflavanone	紫铆素	Flavonoids	黄酮	Flavanones	二氢黄酮	492-14-8	3	541450	938820	363366	2.54748e+06	2.79603e+06	952763	1.03479	0.114138	3.41514	1.77194	up
Lmgp003335	C21H20O10	4',5-Dihydroxyisoflavone-7-O-galactoside	5,4'-二羟基异黄酮-7-O-半乳糖苷	Flavonoids	黄酮	Isoflavones	异黄酮	-	3	80264.2	146635	68683.4	39703.2	45744.2	20595.4	1.05218	0.110752	0.358758	-1.47892	down
HJN090	C21H22O10	Butin-7-O-glucoside	紫铆素-7-O-葡萄糖苷	Flavonoids	黄酮	Flavanones	二氢黄酮	-	2	4.79529e+06	8.39521e+06	4.82908e+06	2.84977e+06	2.36076e+06	3.00473e+06	1.11649	0.108043	0.455907	-1.13319	down
pma0214	C22H22O12	6-C-Methylquercetin-3-O-glucoside	6-C-甲基槲皮素-3-O-葡萄糖苷	Flavonoids	黄酮	Flavonols	黄酮醇	-	3	103779	64266.1	49077.5	120244	298640	205304	1.05152	0.10802	2.87482	1.52347	up
HJN087	C21H22O10	Naringenin-4'-O-glucoside	柚皮素-4'-O-葡萄糖苷	Flavonoids	黄酮	Flavanones	二氢黄酮	-	1	4.80873e+06	8.24828e+06	4.57219e+06	2.65142e+06	2.29344e+06	2.54042e+06	1.14229	0.103298	0.424596	-1.23584	down
mws1422	C15H14O5	Epiafzelechin	表阿夫儿茶精	Flavonoids	黄酮	Flavanols	黄烷醇类	24808-04-6	3	9888.95	21726.6	20362.7	58923.5	43955.1	26056	1.02517	0.0995004	2.48055	1.31066	up
Hmcp001509	C33H40O21	Isorhamnetin-3-O-(2''-O-xylosyl)glucoside-7-O-glucoside	异鼠李素-3-O-(2''-O-木糖基)葡萄糖苷-7-O-葡萄糖苷	Flavonoids	黄酮	Flavonols	黄酮醇	-	3	1134.52	1670.44	2249.37	4495.37	13479.4	10638.5	1.1497	0.0954848	5.66113	2.50109	up
Li512111	C24H24O13	Isorhamnetin-3-O-(6''-acetylglucoside)	异鼠李素-3-O-(6''-乙酰)葡萄糖苷	Flavonoids	黄酮	Flavonols	黄酮醇	-	3	18948.1	16887.1	31200.2	7089.27	10202.3	10945.3	1.12204	0.0929191	0.421224	-1.24734	down
Lmmp003903	C23H22O12	Kaempferol-3-O-(2''-O-acetyl)glucoside	山柰酚-3-O-(2''-O-乙酰)葡萄糖苷	Flavonoids	黄酮	Flavonols	黄酮醇	-	3	722125	216233	435369	5556.4	8179.68	19008.5	1.23441	0.092573	0.0238363	-5.3907	down
