# Supplementary material for: Transcriptome and Metabolome Analysis of Color Changes during Fruit Development of Pepper (Capsicum baccatum)
Source: Int J Mol Sci. 2022 Oct 19;23(20):12524. doi: 10.3390/ijms232012524 (PMC9604368; doi:10.3390/ijms232012524)
Supplement: Supplementary file 1 [file ijms-23-12524-s001.zip › Supplementary Table S4.xlsx]

## Sheet: Sheet1
Supplementary Table S4. Top 20 flavonoid metabolites in CbY-vs-CbO combination.
Index	Formula	Compounds	物质	Class I	物质一级分类	Class II	物质二级分类	CAS	Level	mCbY_1	mCbY_2	mCbY_3	mCbO_1	mCbO_2	mCbO_3	VIP	P-value	Fold_Change	Log2FC	Type
Xmyp005654	C21H20O11	Kaempferol-4'-O-glucoside	山柰酚-4'-O-葡萄糖苷	Flavonoids	黄酮	Flavonols	黄酮醇	-	1	294356	464804	286216	5.62673e+06	959692	925106	1.19554	0.301445	7.18547	2.84508	up
Lmdp004892	C24H22O14	Kaempferol-3-O-(6''-malonyl)galactoside*	山柰酚-3-O-(6''-丙二酰)半乳糖苷*	Flavonoids	黄酮	Flavonols	黄酮醇	-	1	2.70712e+06	2.00477e+06	1.36621e+06	1.26125e+07	3.26012e+06	3.20585e+06	1.03405	0.299365	3.13888	1.65025	up
Lmmp003817	C24H22O14	Kaempferol-3-O-(6''-malonyl)glucoside*	山柰酚-3-O-(6''-丙二酰)葡萄糖苷*	Flavonoids	黄酮	Flavonols	黄酮醇	-	1	2.70712e+06	2.00477e+06	1.36621e+06	1.26125e+07	3.26012e+06	3.20585e+06	1.03405	0.299365	3.13888	1.65025	up
MWSHY0189	C21H20O10	Apigenin-7-O-glucoside(Cosmosiin)*	芹菜素-7-O-葡萄糖苷*	Flavonoids	黄酮	Flavones	黄酮	578-74-5	2	29518.8	35411.1	21178.4	175401	56631.4	54211.4	1.18015	0.236395	3.32423	1.73302	up
Hmlp003185	C30H32O18	Luteolin-7-O-(6''-malonyl)glucoside-5-O-rhamnoside	木犀草素-7-O-(6''-丙二酰)葡萄糖苷-5-O-鼠李糖苷	Flavonoids	黄酮	Flavones	黄酮	-	2	9	9	9	9	17060.3	7950.53	1.05744	0.232874	926.662	9.8559	up
pmp000587	C24H22O14	Luteolin-7-O-(6''-malonyl)glucoside	木犀草素-7-O-(6''-丙二酰)葡萄糖苷	Flavonoids	黄酮	Flavones	黄酮	-	2	324731	444675	290082	3.00232e+06	959904	793400	1.2583	0.224501	4.4886	2.16627	up
mws0089	C21H20O11	Kaempferol-7-O-glucoside	山柰酚-7-O-葡萄糖苷	Flavonoids	黄酮	Flavonols	黄酮醇	16290-07-6	2	31052.7	39756	25665.3	113765	48906.1	47234.4	1.11535	0.223619	2.17577	1.12153	up
mws0913	C21H20O11	Kaempferol-3-O-galactoside (Trifolin)	山柰酚-3-O-半乳糖苷(三叶豆苷)	Flavonoids	黄酮	Flavonols	黄酮醇	23627-87-4	2	81596.7	203630	107185	1.07062e+06	277219	358139	1.21598	0.22262	4.34741	2.12016	up
pme2459	C21H20O11	Luteolin-7-O-glucoside (Cynaroside)	木犀草素-7-O-葡萄糖苷 (木犀草苷)	Flavonoids	黄酮	Flavones	黄酮	5373-11-5	1	9	9	9	6.09711e+06	1.33527e+06	1.35602e+06	1.49852	0.205604	325496	18.3123	up
Hmmn003584	C33H40O19	Luteolin-7-O-rutinoside-5-O-rhamnoside	木犀草素-7-O-芸香糖苷-5-O-鼠李糖苷	Flavonoids	黄酮	Flavones	黄酮	-	3	9	9	9	4786.05	735.115	1453.16	1.47093	0.204651	258.308	8.01295	up
Lmmp000897	C30H26O14	Gallocatechin-(4α→8)-gallocatechin	没食子儿茶素-(4α→8)-没食子儿茶素	Flavonoids	黄酮	Flavanols	黄烷醇类	-	3	43217.6	44348.8	37380.3	147921	69380.9	61922.6	1.19234	0.201826	2.23475	1.16011	up
Lmyp004052	C30H26O14	Quercetin-3-O-(6''-O-p-Coumaroyl)galactoside	槲皮素-3-O-(6''-O-对香豆酰)半乳糖苷	Flavonoids	黄酮	Flavonols	黄酮醇	-	3	138210	34051.6	33841.2	9	9	9	1.49833	0.186742	0.000131003	-12.8981	down
MWS20148	C21H20O10	Apigenin-4'-O-glucoside*	芹菜素-4'-O-葡萄糖苷*	Flavonoids	黄酮	Flavones	黄酮	-	2	33465.4	44619.4	24885.4	125344	62637.4	50625.4	1.15667	0.184661	2.31724	1.21241	up
Zmxp003107	C27H30O16	Luteolin-7,3'-di-O-glucoside	木犀草素-7,3'-O-二葡萄糖苷	Flavonoids	黄酮	Flavones	黄酮	52187-80-1	3	100204	105214	76816.4	244492	274552	95146.5	1.05865	0.181539	2.17617	1.12179	up
Hmcp002207	C22H22O12	Isorhamnetin-7-O-glucoside (Brassicin)*	异鼠李素-7-O-葡萄糖苷 (蔓菁苷)*	Flavonoids	黄酮	Flavonols	黄酮醇	6743-96-0	3	102486	89459	50813.3	259301	158561	103315	1.08508	0.170032	2.14689	1.10225	up
Lmmn003398	C23H22O12	Kaempferol-3-O-(6''-O-acetyl)glucoside	山柰酚-3-O-(6''-O-乙酰)葡萄糖苷	Flavonoids	黄酮	Flavonols	黄酮醇	-	2	88133.1	133824	100064	609145	256029	228490	1.29957	0.169199	3.39625	1.76394	up
MWSHY0069	C16H12O6	Hispidulin (5,7,4'-Trihydroxy-6-methoxyflavone)	高车前素	Flavonoids	黄酮	Flavones	黄酮	1447-88-7	3	1913.46	1278.61	2589.53	13709.5	5395.96	4882.59	1.3176	0.165831	4.14904	2.05278	up
Zmhn002685	C31H38O17	Pinocembrin 7-Apiosyl-(1->5)-Apiosyl-(1->2)-Glucoside	乔松素-7-芹菜糖-(1->5)-芹菜糖-(1->2)-葡萄糖	Flavonoids	黄酮	Flavanones	二氢黄酮	-	3	5132.11	4230.13	6041.81	11747.8	17877.4	6679.58	1.21354	0.16122	2.35683	1.23685	up
pmp001310	C27H30O17	6-Hydroxykaempferol-3,6-O-Diglucoside	6-羟基山柰酚-3,6-O-二葡萄糖苷	Flavonoids	黄酮	Flavonols	黄酮醇	-	3	9	9	9	73807.5	20147.7	21912.5	1.4956	0.159485	4291.4	12.0672	up
pmb0608	C25H24O14	Chrysoeriol-7-O-(6''-malonyl)glucoside	金圣草黄素-7-O-(6''-丙二酰)葡萄糖苷	Flavonoids	黄酮	Flavones	黄酮	-	3	25061.5	27051.9	25466.1	141243	69819.1	52290.5	1.33715	0.150518	3.39462	1.76325	up
