# Supplementary material for: Transcriptome and Metabolome Analysis of Color Changes during Fruit Development of Pepper (Capsicum baccatum)
Source: Int J Mol Sci. 2022 Oct 19;23(20):12524. doi: 10.3390/ijms232012524 (PMC9604368; doi:10.3390/ijms232012524)
Supplement: Supplementary file 1 [file ijms-23-12524-s001.zip › Supplementary Table S5.xlsx]

## Sheet: Sheet1
Supplementary Table S5. Top 20 flavonoid metabolites in CbO-vs-CbR combination.
Index	Formula	Compounds	物质	Class I	物质一级分类	Class II	物质二级分类	CAS	Level	mCbO_1	mCbO_2	mCbO_3	mCbR_1	mCbR_2	mCbR_3	VIP	P-value	Fold_Change	Log2FC	Type
MWSHY0118	C19H18O6	5,6,7,4'-Tetramethoxyflavone	5,6,7,4'-四甲氧基黄酮	Flavonoids	黄酮	Flavones	黄酮	1168-42-9	3	1.07178e+06	902.016	576.367	9	9	9	1.08177	0.421863	2.5157e-05	-15.2787	down
mws0791	C28H34O14	Poncirin (Isosakuranetin-7-O-neohesperidoside)	枸橘苷	Flavonoids	黄酮	Flavanones	二氢黄酮	14941-08-3	3	55182.1	1122.96	703.665	9	9	9	1.20462	0.403892	0.000473612	-11.044	down
Zmcp002666	C27H30O17	Quercetin-3,7-Di-O-glucoside	槲皮素-3,7-二-O-葡萄糖苷	Flavonoids	黄酮	Flavonols	黄酮醇	-	2	402582	110770	113836	55328.7	54596.4	45909.3	1.08019	0.245838	0.248465	-2.00888	down
pmb0566	C26H28O15	Luteolin-7-O-glucoside-5-O-arabinoside	木犀草素-7-O-葡萄糖苷-5-O-阿拉伯糖苷	Flavonoids	黄酮	Flavones	黄酮	-	3	194396	65110.1	61056.1	26727.6	27478.6	40706.1	1.0757	0.227014	0.29608	-1.75594	down
Lmsp004670	C27H30O15	Kaempferol-3-O-glucoside-7-O-rhamnoside*	山柰酚-3-O-葡萄糖苷-7-O-鼠李糖苷*	Flavonoids	黄酮	Flavonols	黄酮醇	-	1	2.28796e+06	676799	409779	94490.2	140739	104104	1.18143	0.226684	0.100557	-3.31391	down
MWSslk148	C27H30O16	Rutin Trihydrate	芦丁三水合物	Flavonoids	黄酮	Flavanols	黄烷醇类	207671-50-9	2	2.41916e+07	8.29994e+06	1.02787e+07	5.97019e+06	5.54288e+06	5.10262e+06	1.04433	0.223114	0.388487	-1.36406	down
Lmjp002461	C27H30O16	Quercetin-3-O-neohesperidoside*	槲皮素-3-O-新橘皮糖苷*	Flavonoids	黄酮	Flavonols	黄酮醇	117611-67-3	1	2.59255e+07	1.07058e+07	9.32304e+06	7.6156e+06	5.75328e+06	4.89187e+06	1.01258	0.222798	0.397367	-1.33145	down
mws1179	C21H22O10	Naringenin-7-O-glucoside (Prunin)	柚皮素-7-O-葡萄糖苷 (樱桃苷)	Flavonoids	黄酮	Flavanones	二氢黄酮	529-55-5	1	5.69041e+06	1.56949e+06	1.61084e+06	532304	647561	508794	1.14765	0.221855	0.190363	-2.39318	down
Lmmn003398	C23H22O12	Kaempferol-3-O-(6''-O-acetyl)glucoside	山柰酚-3-O-(6''-O-乙酰)葡萄糖苷	Flavonoids	黄酮	Flavonols	黄酮醇	-	2	609145	256029	228490	176779	161506	112684	1.00769	0.220403	0.412347	-1.27807	down
MWSHY0080	C27H30O15	Luteolin-7-O-neohesperidoside (Lonicerin)*	木犀草素-7-O-新橘皮糖苷 (忍冬苷)*	Flavonoids	黄酮	Flavones	黄酮	25694-72-8	1	2.31232e+06	640854	501687	87301.2	145876	118111	1.2005	0.217236	0.101679	-3.2979	down
Lmjp002867	C27H30O15	Kaempferol-3-O-neohesperidoside*	山柰酚-3-O-新橙皮糖苷*	Flavonoids	黄酮	Flavonols	黄酮醇	32602-81-6	1	2.11893e+06	631103	455994	67875.1	151016	105787	1.1955	0.210059	0.101271	-3.30371	down
pmp001309	C21H20O12	6-Hydroxykaempferol-7-O-glucoside	6-羟基山柰酚-7-O-葡萄糖苷	Flavonoids	黄酮	Flavonols	黄酮醇	-	1	3.08934e+06	1.14156e+06	1.11067e+06	469942	785572	515777	1.07581	0.208486	0.331605	-1.59246	down
mws0089	C21H20O11	Kaempferol-7-O-glucoside	山柰酚-7-O-葡萄糖苷	Flavonoids	黄酮	Flavonols	黄酮醇	16290-07-6	2	113765	48906.1	47234.4	28985.4	27627.8	32462.3	1.06305	0.206873	0.424361	-1.23664	down
Lmmp003091	C27H30O16	Quercetin-3-O-(4''-O-glucosyl)rhamnoside*	槲皮素-3-O-(4''-O-葡萄糖基)鼠李糖苷*	Flavonoids	黄酮	Flavonols	黄酮醇	59262-54-3	1	2.49515e+07	9.11713e+06	9.52205e+06	5.25198e+06	5.28667e+06	4.13605e+06	1.09209	0.205096	0.336648	-1.57069	down
Hmmn003584	C33H40O19	Luteolin-7-O-rutinoside-5-O-rhamnoside	木犀草素-7-O-芸香糖苷-5-O-鼠李糖苷	Flavonoids	黄酮	Flavones	黄酮	-	3	4786.05	735.115	1453.16	9	9	9	1.30048	0.204651	0.00387134	-8.01295	down
Lmsn002494	C19H14O12	Ellagic acid-4-O-Xyloside	鞣花酸-4-O-木糖苷	Tannins	鞣质	Tannin	鞣质	139163-18-1	3	58417.5	27872.5	25649.2	20200.2	17914.8	15122.7	1.02609	0.203491	0.475595	-1.07219	down
MWSHY0050	C27H30O15	Kaempferol-3-O-rutinoside(Nicotiflorin)*	山柰酚-3-O-芸香糖苷(烟花苷)*	Flavonoids	黄酮	Flavonols	黄酮醇	17650-84-9	1	1.88244e+06	606963	405671	68888.1	133786	81202.2	1.20488	0.200282	0.0980549	-3.35027	down
pmb0618	C28H34O16	Hesperetin-8-C-glucoside-3'-O-glucoside	橙皮素-8-C-葡萄糖苷-3'-O-葡萄糖苷	Flavonoids	黄酮	Flavonols	黄酮醇	-	3	224371	80722.5	76317.8	41294.8	35902.9	27162	1.1188	0.197211	0.273615	-1.86978	down
pme1605	C27H30O15	Kaempferol-3-O-robinobioside(Biorobin)	山柰酚-3-O-洋槐糖苷	Flavonoids	黄酮	Flavonols	黄酮醇	17297-56-2	3	488688	143891	131465	20085.1	36234	23865.3	1.21999	0.190663	0.104947	-3.25226	down
Cmsp004086	C16H14O6	Dihydrokaempferide	二氢山柰素	Flavonoids	黄酮	Flavanonols	二氢黄酮醇	137225-59-3	3	1.08966e+06	558792	511144	348273	368199	358289	1.06429	0.19032	0.497668	-1.00674	down
