# Supplementary material for: Transcriptome and Metabolome Analysis of Color Changes during Fruit Development of Pepper (Capsicum baccatum)
Source: Int J Mol Sci. 2022 Oct 19;23(20):12524. doi: 10.3390/ijms232012524 (PMC9604368; doi:10.3390/ijms232012524)
Supplement: Supplementary file 1 [file ijms-23-12524-s001.zip › Supplementary Table S6.xlsx]

## Sheet: shee1
Supplementary Table S6. Carotenoid metabolites in CbW-vs-CbY combination.
Index	Compounds	物质	Class	物质类别	mCbW_1	mCbW_2	mCbW_3	mCbY_1	mCbY_2	mCbY_3	Pvalue	Fold_Change	Log2FC	Type
Carotenoid_04	β-carotene	β-胡萝卜素	carotenes	胡萝卜素	0.498152475	0.325888145	0.515807692	2.03876652	2.13004309	1.8906699	7.989600608243547e-5	4.522511582639513	2.177124197748714	up
Carotenoid_01	α-carotene	α-胡萝卜素	carotenes	胡萝卜素	0	0	0	0.26494193	0.238699569	0.38698835	0.022874633085090794	Inf	Inf	up
Carotenoid_12	lutein palmitate	叶黄素棕榈酸酯	xanthophylls	叶黄素	0.272227723	0.184822568	0.228668016	0	0	0	0.011967255268499316	0	-Inf	down
Carotenoid_17	lutein dimyristate	叶黄素二肉豆蔻酸酯	xanthophylls	叶黄素	0.030599604	0.0134246751	0.020284413	0	0	0	0.050171427163947506	0	-Inf	down
Carotenoid_67	echinenone	海胆烯酮	xanthophylls	叶黄素	0.00123171089	0	0	0	0	0	N/A	0	-Inf	down
Carotenoid_66	canthaxanthin	角黄素	xanthophylls	叶黄素	0.000433845545	0	0	0	0	0	N/A	0	-Inf	down
Carotenoid_58	neoxanthin	新黄质	xanthophylls	叶黄素	0.587140594	0.42300512	0.467807692	0.082071686	0.0961196631	0.120889903	0.011850172595001015	0.20236175977255402	-2.304991404651592	down
Carotenoid_29	violaxanthin myristate	紫黄质肉豆蔻酸酯	xanthophylls	叶黄素	0.25510495	0.235112249	0.277631579	1.26971366	1.43066197	1.68309903	0.009257082278878106	5.708773375165806	2.5131807918804845	up
Carotenoid_34	violaxanthin-myristate-laurate	紫黄质-肉豆蔻酸酯-月桂酸酯	xanthophylls	叶黄素	0	0	0	0.277362835	0.414680768	0.459743689	0.01980470384178919	Inf	Inf	up
Carotenoid_56	zeaxanthin	玉米黄质	xanthophylls	叶黄素	0.649188119	0.540155573	0.377686235	4.04773728	3.10969448	2.75732039	0.015557973187194178	6.32709814864946	2.661543975728147	up
Carotenoid_57	violaxanthin	紫黄质	xanthophylls	叶黄素	0.26910099	0.24855258	0.290072874	0.434577493	0.631261261	0.625163107	0.040902328102180016	2.0935328706410408	1.0659395700670036	up
Carotenoid_59	lutein	叶黄素	xanthophylls	叶黄素	6.34893069	3.86687672	5.61993927	0.135897277	0.181619467	0.207227184	0.020129652364769556	0.03313667101423979	-4.915427516379061	down
Carotenoid_60	β-cryptoxanthin	β-隐黄质	xanthophylls	叶黄素	0.170541782	0.124934423	0.134522065	0.370841009	0.344212691	0.312864078	9.235045719280101e-4	2.390516078122826	1.2573221089903814	up
Carotenoid_45	zeaxanthin dimyristate	玉米黄质二肉豆蔻酸酯	xanthophylls	叶黄素	0.0194634455	0	0.014087834	2.5124149	2.06519781	1.38569126	0.026348863599242045	177.73700612520605	7.473600281917854	up
Carotenoid_62	8'-apo-beta-carotenal	8'-β-阿朴胡萝卜素醛	xanthophylls	叶黄素	0.00673427723	0	0	0.00850406488	0.00833654524	0.00792864078	0.11489061941668184	3.6780860148818073	1.8789552186819896	up
Carotenoid_11	lutein myristate	叶黄素肉豆蔻酸酯	xanthophylls	叶黄素	0	0	0	0.0937200641	0.0778088523	0.112206408	0.01086370424397787	Inf	Inf	up
Carotenoid_52	β-cryptoxanthin myristate	β-隐黄质肉豆蔻酸酯	xanthophylls	叶黄素	0	0	0	0.10217461	0.12715707	0.106103689	0.0047772948605196396	Inf	Inf	up
Carotenoid_22	neochrome palmitate	新色素棕榈酸酯	xanthophylls	叶黄素	0	0	0	0.885999199	0.702643948	0.989192233	0.00937539395114202	Inf	Inf	up
Carotenoid_24	rubixanthin laurate	玉红黄质月桂酸酯	xanthophylls	叶黄素	0	0	0	0.026418302	0.0266995691	0.0240481553	0.0010669353773138184	Inf	Inf	up
Carotenoid_28	violaxanthin laurate	紫黄质月桂酸酯	xanthophylls	叶黄素	0	0	0	0.0653930717	0.0510573835	0.0463099029	0.010993757335291445	Inf	Inf	up
Carotenoid_30	violaxanthin palmitate	紫黄质棕榈酸酯	xanthophylls	叶黄素	0	0	0	0.603193833	0.655225225	0.968118447	0.022776058056861757	Inf	Inf	up
Carotenoid_41	zeaxanthin palmitate	玉米黄质棕榈酸酯	xanthophylls	叶黄素	0	0	0	0.540378454	0.396754798	0.407052427	0.010489275449076085	Inf	Inf	up
Carotenoid_44	zeaxanthin-laurate-myristate	玉米黄质-月桂酸酯-肉豆蔻酸酯	xanthophylls	叶黄素	0	0	0	0.0298348018	0.0277755582	0.0182713786	0.0192523522669643	Inf	Inf	up
Carotenoid_46	zeaxanthin-laurate-palmitate	玉米黄质-月桂酸酯-棕榈酸酯	xanthophylls	叶黄素	0	0	0	0.35159992	0.367185664	0.24378835	0.014307448922019694	Inf	Inf	up
Carotenoid_47	zeaxanthin-myristate-palmitate	玉米黄质-肉豆蔻酸酯-棕榈酸酯	xanthophylls	叶黄素	0	0	0	0.180862635	0.153638073	0.115747767	0.015460391519930627	Inf	Inf	up
Carotenoid_48	zeaxanthin dipalmitate	玉米黄质二棕榈酸酯	xanthophylls	叶黄素	0	0	0	0.0672817381	0.0454637681	0.0391401942	0.02719730459054213	Inf	Inf	up
Carotenoid_51	β-cryptoxanthin laurate	β-隐黄质月桂酸	xanthophylls	叶黄素	0	0	0	0.0299875851	0.0214506463	0.0142438641	0.04058194301240017	Inf	Inf	up
Carotenoid_63	capsanthin	辣椒红素	xanthophylls	叶黄素	0	0	0	9.48131758	9.01057579	6.92001942	0.008524669230155157	Inf	Inf	up
Carotenoid_65	capsorubin	辣椒玉红素	xanthophylls	叶黄素	0	0	0	0.295506608	0.321261261	0.396598058	0.007966041133119809	Inf	Inf	up
Carotenoid_33	violaxanthin-myristate-caprate	紫黄质-肉豆蔻酸酯-发酸酯	xanthophylls	叶黄素	0	0	0	0	0.156482374	0.0957046602	0.20623003458812106	Inf	Inf	up
Carotenoid_68	β-citraurin	β-柠乌素	xanthophylls	叶黄素	0	0	0	0.0027439127	0	0	N/A	Inf	Inf	up
Carotenoid_16	5,6epoxy-lutein-caprate-palmitate	5,6环氧叶黄素-发酸酯-棕榈酸酯	xanthophylls	叶黄素	0	0	0	0.383718462	0.419443792	0.336466019	0.003977826064401027	Inf	Inf	up
