# Supplementary material for: Transcriptome and Metabolome Analysis of Color Changes during Fruit Development of Pepper (Capsicum baccatum)
Source: Int J Mol Sci. 2022 Oct 19;23(20):12524. doi: 10.3390/ijms232012524 (PMC9604368; doi:10.3390/ijms232012524)
Supplement: Supplementary file 1 [file ijms-23-12524-s001.zip › Supplementary Table S7.xlsx]

## Sheet: shee1
Supplementary Table S7. Carotenoid metabolites in CbY-vs-CbO combination.
Index	Compounds	物质	Class	物质类别	mCbY_1	mCbY_2	mCbY_3	mCbO_1	mCbO_2	mCbO_3	Pvalue	Fold_Change	Log2FC	Type
Carotenoid_04	β-carotene	β-胡萝卜素	carotenes	胡萝卜素	2.03876652	2.13004309	1.8906699	4.80128604	4.54018835	9.15170957	0.10896096347682277	3.0519426510941363	1.6097278528148293	up
Carotenoid_01	α-carotene	α-胡萝卜素	carotenes	胡萝卜素	0.26494193	0.238699569	0.38698835	1.02113877	0.683013646	1.25499232	0.04501210660178008	3.32253038602123	1.7322823936509404	up
Carotenoid_03	γ-carotene	γ-胡萝卜素	carotenes	胡萝卜素	0	0	0	0.342043145	0.268189506	0.489930849	0.03017677574249489	Inf	Inf	up
Carotenoid_06	(E/Z)-phytoene	八氢番茄红素	carotenes	胡萝卜素	0	0	0	152.349098	147.658466	275.485978	0.044443722710322466	Inf	Inf	up
Carotenoid_58	neoxanthin	新黄质	xanthophylls	叶黄素	0.082071686	0.0961196631	0.120889903	0	0	0	0.012709241766093489	0	-Inf	down
Carotenoid_50	zeaxanthin-oleate-palmitate	玉米黄质-油酸酯-棕榈酸酯	xanthophylls	叶黄素	0	0	0	0	0	0.00506275451	N/A	Inf	Inf	up
Carotenoid_29	violaxanthin myristate	紫黄质肉豆蔻酸酯	xanthophylls	叶黄素	1.26971366	1.43066197	1.68309903	1.18891931	0	0	0.10468854637002653	0.27122759961386433	-1.8824241029909448	down
Carotenoid_53	β-cryptoxanthin palmitate	β-隐黄质棕榈酸酯	xanthophylls	叶黄素	0	0	0	3.75210537	2.73855468	4.14358433	0.01366267438099884	Inf	Inf	up
Carotenoid_43	zeaxanthin dilaurate	玉米黄质二月桂酸酯	xanthophylls	叶黄素	0	0	0	0.371709189	0.316294446	0.465207453	0.01253854265589165	Inf	Inf	up
Carotenoid_56	zeaxanthin	玉米黄质	xanthophylls	叶黄素	4.04773728	3.10969448	2.75732039	28.5826592	26.9119739	36.4254706	0.010320265971359838	9.271044027056188	3.2127318121889754	up
Carotenoid_60	β-cryptoxanthin	β-隐黄质	xanthophylls	叶黄素	0.370841009	0.344212691	0.312864078	2.1725783	1.93815107	3.68495966	0.05401548502556684	7.58396167168927	2.922951673070093	up
Carotenoid_64	α-cryptoxanthin	α-隐黄质	xanthophylls	叶黄素	0.0986698038	0.080416177	0.108257476	0.397654014	0.358867961	0.739567806	0.07886020676760536	5.206625540254864	2.3803486520434056	up
Carotenoid_45	zeaxanthin dimyristate	玉米黄质二肉豆蔻酸酯	xanthophylls	叶黄素	2.5124149	2.06519781	1.38569126	45.6241444	40.0334422	52.6657703	0.006452800440203421	23.19575818973387	4.535789098595785	up
Carotenoid_26	rubixanthin palmitate	玉红黄质棕榈酸酯	xanthophylls	叶黄素	0.0294657589	0	0.0655980583	1.07406762	1.0633942	1.05326354	1.0282031213062962e-4	33.564035760179856	5.068844291628773	up
Carotenoid_62	8'-apo-beta-carotenal	8'-β-阿朴胡萝卜素醛	xanthophylls	叶黄素	0.00850406488	0.00833654524	0.00792864078	0.0171933624	0.0149192005	0.0210240108	0.032695840861199636	2.145263654299695	1.1011549667810874	up
Carotenoid_11	lutein myristate	叶黄素肉豆蔻酸酯	xanthophylls	叶黄素	0.0937200641	0.0778088523	0.112206408	1.54112217	1.25596195	2.52819823	0.04870232608182781	18.76848559925026	4.230240340868933	up
Carotenoid_52	β-cryptoxanthin myristate	β-隐黄质肉豆蔻酸酯	xanthophylls	叶黄素	0.10217461	0.12715707	0.106103689	7.97465256	5.33497982	8.70207453	0.01945448819608034	65.62130575443283	6.036092396252114	up
Carotenoid_22	neochrome palmitate	新色素棕榈酸酯	xanthophylls	叶黄素	0.885999199	0.702643948	0.989192233	2.24434765	1.92886796	3.51993853	0.06864703403729108	2.9843465566835383	1.5774150780119902	up
Carotenoid_24	rubixanthin laurate	玉红黄质月桂酸酯	xanthophylls	叶黄素	0.026418302	0.0266995691	0.0240481553	0.671566065	0.584180281	0.973394161	0.025963439230756787	28.887589668605766	4.8523779277889085	up
Carotenoid_28	violaxanthin laurate	紫黄质月桂酸酯	xanthophylls	叶黄素	0.0653930717	0.0510573835	0.0463099029	0.161025306	0.191762829	0.424473684	0.13213457068988418	4.7754983343207575	2.2556512895756526	up
Carotenoid_30	violaxanthin palmitate	紫黄质棕榈酸酯	xanthophylls	叶黄素	0.603193833	0.655225225	0.968118447	1.50823273	1.36196041	2.33117557	0.06687950801764136	2.3360795397874963	1.2240893965224664	up
Carotenoid_41	zeaxanthin palmitate	玉米黄质棕榈酸酯	xanthophylls	叶黄素	0.540378454	0.396754798	0.407052427	4.8138353	4.07153565	6.09719554	0.016056994221935416	11.146203031374508	3.478480432770889	up
Carotenoid_44	zeaxanthin-laurate-myristate	玉米黄质-月桂酸酯-肉豆蔻酸酯	xanthophylls	叶黄素	0.0298348018	0.0277755582	0.0182713786	0.771966397	0.630326735	0.832570111	0.006709570083502564	29.451924589930258	4.88029000757214	up
Carotenoid_46	zeaxanthin-laurate-palmitate	玉米黄质-月桂酸酯-棕榈酸酯	xanthophylls	叶黄素	0.35159992	0.367185664	0.24378835	8.13943165	7.15427638	8.61895889	0.002965600223505969	24.84242100825473	4.634733872568298	up
Carotenoid_47	zeaxanthin-myristate-palmitate	玉米黄质-肉豆蔻酸酯-棕榈酸酯	xanthophylls	叶黄素	0.180862635	0.153638073	0.115747767	3.98705663	3.42767634	4.35109489	0.004860410523660972	26.131854994067442	4.707737634231625	up
Carotenoid_48	zeaxanthin dipalmitate	玉米黄质二棕榈酸酯	xanthophylls	叶黄素	0.0672817381	0.0454637681	0.0391401942	2.31207218	1.72967134	2.62066846	0.0141068519293934	43.86464270470586	5.454986612156028	up
Carotenoid_51	β-cryptoxanthin laurate	β-隐黄质月桂酸	xanthophylls	叶黄素	0.0299875851	0.0214506463	0.0142438641	1.3902178	1.1864655	1.89935075	0.02012726507438755	68.14694348477356	6.090577045854049	up
Carotenoid_63	capsanthin	辣椒红素	xanthophylls	叶黄素	9.48131758	9.01057579	6.92001942	30.7187306	27.0887949	51.9792547	0.06702435185290949	4.320287933744321	2.111127466727205	up
Carotenoid_65	capsorubin	辣椒玉红素	xanthophylls	叶黄素	0.295506608	0.321261261	0.396598058	0.966977805	0.790317125	1.6116116	0.0858256246663845	3.3244718815180767	1.73312517537182	up
Carotenoid_33	violaxanthin-myristate-caprate	紫黄质-肉豆蔻酸酯-发酸酯	xanthophylls	叶黄素	0	0.156482374	0.0957046602	0.229914955	0.189094561	0.260243949	0.07116243978651034	2.69345118060792	1.4294559162506517	up
Carotenoid_68	β-citraurin	β-柠乌素	xanthophylls	叶黄素	0.0027439127	0	0	0.0106058909	0.00948616183	0.0157230311	0.015625150290471256	13.052559518384095	3.7062608321353028	up
Carotenoid_16	5,6epoxy-lutein-caprate-palmitate	5,6环氧叶黄素-发酸酯-棕榈酸酯	xanthophylls	叶黄素	0.383718462	0.419443792	0.336466019	0.939390168	1.10740919	1.23839608	0.010023169206603564	2.882690361263089	1.5274158807936817	up
Carotenoid_10	lutein laurate	叶黄素月桂酸酯	xanthophylls	叶黄素	0	0	0	0.201150384	0.188702479	0.382451018	0.0543729661481549	Inf	Inf	up
Carotenoid_19	lutein distearate	叶黄素二硬脂酸酯	xanthophylls	叶黄素	0	0	0	0.043643435	0.0486392466	0.0453960814	0.001015258034011611	Inf	Inf	up
Carotenoid_42	zeaxanthin-caprate-laurate	玉米黄质-辛酸酯-月桂酸酯	xanthophylls	叶黄素	0	0	0	0.0388730554	0.074793965	0.075939685	0.035130507941872904	Inf	Inf	up
