# Supplementary material for: Transcriptome and Metabolome Analysis of Color Changes during Fruit Development of Pepper (Capsicum baccatum)
Source: Int J Mol Sci. 2022 Oct 19;23(20):12524. doi: 10.3390/ijms232012524 (PMC9604368; doi:10.3390/ijms232012524)
Supplement: Supplementary file 1 [file ijms-23-12524-s001.zip › Supplementary Table S8.xlsx]

## Sheet: shee1
Supplementary Table S8. Carotenoid metabolites in CbO-vs-CbR combination.
Index	Compounds	物质	Class	物质类别	mCbO_1	mCbO_2	mCbO_3	mCbR_1	mCbR_2	mCbR_3	Pvalue	Fold_Change	Log2FC	Type
Carotenoid_04	β-carotene	β-胡萝卜素	carotenes	胡萝卜素	4.80128604	4.54018835	9.15170957	14.6290616	12.2181762	12.2208925	0.026203840616575248	2.1125691705929475	1.0789985794718335	up
Carotenoid_07	ε-carotene	ε-胡萝卜素	carotenes	胡萝卜素	0	0	0	0.164812513	0.163260395	0.11423977	0.012447726040916731	Inf	Inf	up
Carotenoid_06	(E/Z)-phytoene	八氢番茄红素	carotenes	胡萝卜素	152.349098	147.658466	275.485978	43.7093845	50.4610951	46.4112688	0.07386315793683398	0.24428032313175813	-2.033390436208606	down
Carotenoid_66	canthaxanthin	角黄素	xanthophylls	叶黄素	0	0	0	0.00154171746	0.00132166735	0.000890065803	0.022609934082616936	Inf	Inf	up
Carotenoid_50	zeaxanthin-oleate-palmitate	玉米黄质-油酸酯-棕榈酸酯	xanthophylls	叶黄素	0	0	0.00506275451	0	0	0	N/A	0	-Inf	down
Carotenoid_29	violaxanthin myristate	紫黄质肉豆蔻酸酯	xanthophylls	叶黄素	1.18891931	0	0	0	0	0	N/A	0	-Inf	down
Carotenoid_53	β-cryptoxanthin palmitate	β-隐黄质棕榈酸酯	xanthophylls	叶黄素	3.75210537	2.73855468	4.14358433	1.03467407	0.916060107	1.3733539	0.0199686525813244	0.31258338234653205	-1.6776870115065994	down
Carotenoid_56	zeaxanthin	玉米黄质	xanthophylls	叶黄素	28.5826592	26.9119739	36.4254706	9.41949546	7.88017703	16.2249846	0.00786058525933777	0.3647151791670575	-1.4551578500986553	down
Carotenoid_57	violaxanthin	紫黄质	xanthophylls	叶黄素	0.595177349	0.575172016	1.29392048	2.57148335	2.35405517	2.47626979	0.015030896678133636	3.003651700327486	1.5867175294489824	up
Carotenoid_64	α-cryptoxanthin	α-隐黄质	xanthophylls	叶黄素	0.397654014	0.358867961	0.739567806	1.55380827	1.40516674	1.57153815	0.00633828827970724	3.028236151022811	1.598477715437579	up
Carotenoid_26	rubixanthin palmitate	玉红黄质棕榈酸酯	xanthophylls	叶黄素	1.07406762	1.0633942	1.05326354	0.369804238	0.42544051	0.483209953	0.0019980084494157367	0.40067839025794433	-1.3194833917280764	down
Carotenoid_28	violaxanthin laurate	紫黄质月桂酸酯	xanthophylls	叶黄素	0.161025306	0.191762829	0.424473684	2.01375378	2.38941951	1.44836521	0.018178483415347592	7.528400800039813	2.912343436891831	up
Carotenoid_48	zeaxanthin dipalmitate	玉米黄质二棕榈酸酯	xanthophylls	叶黄素	2.31207218	1.72967134	2.62066846	0.720561049	0.580189378	1.14287888	0.015161209416088587	0.36677847517319095	-1.4470191197278106	down
Carotenoid_68	β-citraurin	β-柠乌素	xanthophylls	叶黄素	0.0106058909	0.00948616183	0.0157230311	0.0297315843	0.0325594895	0.0308860786	0.004102060486344408	2.601617598950068	1.379408921839889	up
Carotenoid_16	5,6epoxy-lutein-caprate-palmitate	5,6环氧叶黄素-发酸酯-棕榈酸酯	xanthophylls	叶黄素	0.939390168	1.10740919	1.23839608	0	0	0.641661526	0.039486071636116955	0.19531913340006288	-2.356094812793641	down
Carotenoid_08	antheraxanthin dipalmitate	花药黄质二棕榈酸酯	xanthophylls	叶黄素	0.214187928	0.182079569	0.139726854	0	0	0	0.014254981713926668	0	-Inf	down
